# Supplementary material for: Genome-wide identification and expression analysis of the SAUR gene family in foxtail millet (Setaria italica L.)
Source: BMC Plant Biol. 2023 Jan 14;23:31. doi: 10.1186/s12870-023-04055-8 (PMC9840322; doi:10.1186/s12870-023-04055-8)
Supplement: Supplementary file 1 — Additional file 1: Table S1. List of the 72 SiSAUR genes identified in this study. [file 12870_2023_4055_MOESM1_ESM.xlsx]

## Sheet: SAUR gene information
Table S 1 List of the 72 SiSAUR genes identified in this study.
Gene	Gene ID	Protein length	Mw(KDa)	pI	Instability index	Aliphatic index	Grand average of hydropathicity	Exon	Chr	Location
SiSAUR1	SETIT_038606mg	80	9.12485	10.22	30.03	103.38	-0.149	1	IX	4000195-4000434
SiSAUR2	SETIT_040192mg	95	10.0655	6.27	51.72	72.84	-0.354	1	IX	9695758-9696045
SiSAUR3	SETIT_040097mg	115	12.9437	6.77	26.57	85.65	-0.295	1	IX	13933324-13933671
SiSAUR4	SETIT_038081mg	118	13.08	4.9	71.22	104.15	0.159	1	IX	55237277-55237956
SiSAUR5	SETIT_027908mg	119	12.8507	7.73	66.37	80.42	-0.156	1	VIII	1939421-1939777
SiSAUR6	SETIT_028123mg	173	18.7123	8.35	56.21	77.75	-0.243	2	VIII	7846356-7846952
SiSAUR7	SETIT_027320mg	142	15.5044	8.47	49.65	74.23	-0.372	3	VIII	7851167-7851806
SiSAUR8	SETIT_012732mg	133	14.5094	9.61	45.42	59.7	-0.491	1	VII	4726755-4727156
SiSAUR9	SETIT_011311mg	129	14.681	10.3	58.44	65.89	-0.41	1	VII	4741767-4742490
SiSAUR10	SETIT_011872mg	151	16.7939	8.95	80.62	56.95	-0.675	1	VII	18048994-18049446
SiSAUR11	SETIT_011299mg	131	14.4274	7.01	29.53	90.92	-0.154	1	VII	25010680-25011222
SiSAUR12	SETIT_011170mg	174	18.9148	9.34	41.99	64.54	-0.48	1	VII	29453142-29453898
SiSAUR13	SETIT_012071mg	373	39.4885	11.61	66.14	71.85	-0.265	3	VII	30058055-30059298
SiSAUR14	SETIT_012214mg	101	11.2899	7.63	42.69	73.37	-0.432	1	VII	30064669-30064971
SiSAUR15	SETIT_014994mg	114	12.4674	9.25	52.49	85.53	-0.082	1	VI	7389017-7389361
SiSAUR16	SETIT_015152mg	93	9.99947	7.05	41.35	86.99	-0.075	1	VI	7401162-7401443
SiSAUR17	SETIT_014734mg	94	10.0346	7.83	38.21	89.26	0.059	1	VI	7436136-7436652
SiSAUR18	SETIT_015405mg	256	27.6287	9.69	69.83	74.73	-0.367	2	VI	29364585-29365460
SiSAUR19	SETIT_015324mg	132	14.2172	5.69	56.03	83.48	-0.193	1	VI	29374825-29375223
SiSAUR20	SETIT_014323mg	254	27.2061	6.39	70.91	85.71	-0.093	2	VI	29385323-29386811
SiSAUR21	SETIT_015757mg	120	12.8878	9.43	38.68	83.08	-0.127	1	VI	33906244-33906603
SiSAUR22	SETIT_014594mg	145	16.0697	8.55	46.57	82	-0.052	1	VI	35111100-35111994
SiSAUR23	SETIT_014597mg	144	15.9926	8.98	56.12	81.88	-0.128	1	VI	35114565-35115072
SiSAUR24	SETIT_014596mg	145	16.0155	7.6	42.85	82	-0.087	1	VI	35147477-35148252
SiSAUR25	SETIT_004900mg	77	8.85032	8.89	47.21	97.53	-0.295	1	V	9255469-9255702
SiSAUR26	SETIT_003831mg	75	8.2076	4.96	36.1	76.67	0.011	1	V	9625608-9625835
SiSAUR27	SETIT_004732mg	102	11.3212	8.91	40.61	85.1	-0.295	1	V	26852938-26853246
SiSAUR28	SETIT_004618mg	102	11.3212	8.91	40.61	85.1	-0.295	1	V	31655794-31656102
SiSAUR29	SETIT_004394mg	102	11.3492	9.18	45.48	85.1	-0.286	1	V	31671942-31672250
SiSAUR30	SETIT_003199mg	157	16.7066	8.69	49.75	64.65	-0.423	1	V	45235424-45236397
SiSAUR31	SETIT_007390mg	166	18.0705	6.96	73.08	72.77	-0.466	2	IV	2901781-2902645
SiSAUR32	SETIT_008664mg	188	20.6554	10.77	74.78	53.19	-0.81	1	IV	36569831-36570397
SiSAUR33	SETIT_007457mg	143	15.9121	7.62	50.45	75.03	-0.406	1	IV	36572706-36573202
SiSAUR34	SETIT_007494mg	132	13.7516	8.5	45.3	91.97	0.08	1	IV	38386337-38387314
SiSAUR35	SETIT_007491mg	133	14.0398	8.54	53.39	65.19	-0.407	1	IV	39462950-39464283
SiSAUR36	SETIT_025068mg	171	18.2908	9.14	78.65	78.25	-0.144	2	III	1607369-1608168
SiSAUR37	SETIT_023438mg	173	18.5179	9.54	59.01	61.56	-0.49	1	III	6673152-6673933
SiSAUR38	SETIT_023607mg	136	14.7376	5.58	70.91	86.84	-0.216	1	III	48623586-48624127
SiSAUR39	SETIT_023684mg	114	11.9824	6.83	68.27	72.81	-0.473	1	III	49845734-49846361
SiSAUR40	SETIT_024945mg	107	11.3731	6.82	32.1	76.54	-0.103	1	III	49850191-49850514
SiSAUR41	SETIT_025158mg	105	11.4614	6.07	48.54	89.24	-0.049	1	III	49852740-49853054
SiSAUR42	SETIT_031367mg	155	16.3326	8.42	57.24	83.61	-0.047	1	II	31805724-31806636
SiSAUR43	SETIT_031255mg	178	19.9135	5.15	60.56	73.54	-0.506	2	II	31817562-31818984
SiSAUR44	SETIT_032625mg	128	13.832	9.33	56.88	86.25	-0.096	1	II	36793075-36793461
SiSAUR45	SETIT_032211mg	137	14.9734	8.59	61.97	82.7	0.134	2	II	39022579-39023013
SiSAUR46	SETIT_032961mg	127	14.2045	9.22	49.51	82.28	-0.037	1	II	39024512-39024892
SiSAUR47	SETIT_031411mg	148	16.0425	8.19	64.1	76.62	0.024	1	II	39026757-39027300
SiSAUR48	SETIT_031437mg	144	15.7353	8.66	60.47	79.38	0.12	1	II	39030672-39031502
SiSAUR49	SETIT_031436mg	144	15.681	6.72	57.44	73.19	0.021	1	II	39031931-39033121
SiSAUR50	SETIT_031400mg	149	16.0386	8.65	48.11	88.39	0.133	1	II	39034242-39034846
SiSAUR51	SETIT_031416mg	147	15.4419	9.11	44.47	80.54	0.182	1	II	39042479-39043146
SiSAUR52	SETIT_031413mg	148	15.9244	8.58	51.59	77.16	0.039	1	II	39044091-39044759
SiSAUR53	SETIT_031897mg	151	16.6364	8.84	55.81	75.7	0.018	1	II	39070017-39070472
SiSAUR54	SETIT_031412mg	148	15.9694	8.31	53.51	82.5	0.062	1	II	39074743-39075379
SiSAUR55	SETIT_033091mg	124	13.5354	5.51	62.51	72.42	0.089	2	II	39077922-39078481
SiSAUR56	SETIT_033043mg	106	11.5505	5.84	45.33	99.25	0.419	1	II	39083715-39084151
SiSAUR57	SETIT_031310mg	167	18.663	9.55	67.37	74.13	-0.004	2	II	39092446-39093334
SiSAUR58	SETIT_031398mg	149	16.2839	8.68	49.53	79.19	0.015	1	II	39094594-39095657
SiSAUR59	SETIT_031462mg	139	15.1116	8.6	58.49	72.52	0.063	1	II	39096735-39097335
SiSAUR60	SETIT_033136mg	143	15.6203	7.56	53.74	83.99	0.232	2	II	39099532-39099990
SiSAUR61	SETIT_032097mg	142	15.3497	8.58	53.88	74.93	-0.058	1	II	39104013-39104438
SiSAUR62	SETIT_032098mg	156	16.5232	9.75	51.06	76.54	0.026	1	II	39105530-39106000
SiSAUR63	SETIT_033195mg	109	11.7026	9.72	42.55	75.32	-0.172	1	II	40256396-40256725
SiSAUR64	SETIT_019300mg	252	26.4513	11.17	62.35	76.9	-0.379	2	I	6838553-6839424
SiSAUR65	SETIT_019196mg	125	14.1404	8.3	49.01	82.64	-0.319	1	I	7961503-7961880
SiSAUR66	SETIT_019067mg	150	16.2468	9.79	49.72	73.2	-0.145	1	I	7963471-7963923
SiSAUR67	SETIT_018834mg	94	10.5824	6.89	75.5	96.49	0.114	1	I	18394971-18395416
SiSAUR68	SETIT_019642mg	97	10.6291	6.82	63.01	76.6	-0.225	1	I	18451611-18451904
SiSAUR69	SETIT_018569mg	156	16.8261	8.69	44.09	60.83	-0.381	1	I	24385143-24386448
SiSAUR70	SETIT_020054mg	138	15.208	8.67	47.88	60.87	-0.654	1	I	31548839-31549255
SiSAUR71	SETIT_018381mg	201	22.1955	11.19	66.81	69.05	-0.513	1	I	32747112-32748224
SiSAUR72	SETIT_018749mg	114	12.6313	9.46	40.63	75.35	-0.442	1	I	39186968-39187802

## Sheet: SAUR gene sequences
Table S 1 List of the 72 SiSAUR genes identified in this study.
Gene	Gene ID	Subfamily	Sequence Type	Sequences
SiSAUR1	SETIT_038606mg	GroupII	CDS	ATGGGTAAGAGCGTGTCAGTTCAGCGAGGGCACATCCCGGTGCTCGTCGGCGAGGGGAAGGAGCTACAGAGGGTTCTGGTGCATAGGAAGGTGCTTCACCATCCATACTTCACCGGGTTGCTGGAGCTAGCAGCAATGGAGTTTGGGCATGATCAGAAGGGGGTACTCAGAATCCCTTGCGACGTCAAATGCTTCCACACAATTATTCAGCTCATCAGAAGCAGCACGAGGAGGAAGAAG
SiSAUR1	SETIT_038606mg	GroupII	Protein	MGKSVSVQRGHIPVLVGEGKELQRVLVHRKVLHHPYFTGLLELAAMEFGHDQKGVLRIPCDVKCFHTIIQLIRSSTRRKK
SiSAUR2	SETIT_040192mg	GroupII	CDS	ATGGTGTGGAAGAGGATGAGCGGCGGCGGCGAGTCGCCCGCCCGGGGTGCCGGTGCCGGCGCCGACGAGGAGGAGAAGGTCCCCAGGGGGCACGTCCCCATGGTCGCCGGCGGCGAGGGGGAAGGCGAGCGCGTGCTGGTGCCGGTGAGGCTGCTCAGCGACCCTTCGGTCGCGGAGCTGCTGGACATGGCGGCGCAGCGGTACGGCTACGGCCAGCCGGGCGTGCTGCGGGTGCCCTGCGACGCGGGGCACTTCCGCCGGGTCCTCGACGGCGCCATGCACAGATAG
SiSAUR2	SETIT_040192mg	GroupII	Protein	MVWKRMSGGGESPARGAGAGADEEEKVPRGHVPMVAGGEGEGERVLVPVRLLSDPSVAELLDMAAQRYGYGQPGVLRVPCDAGHFRRVLDGAMHR
SiSAUR3	SETIT_040097mg	GroupIII	CDS	ATGGTGCCGGTGGCGCCCAAGGGGTGCGTGACGGTGCGGGTGGGCGCGGAGGGGGAGGAGCAGCGCCGCTTCGCCGTCCCGCTTGGCCACCTCAAGCACCCGCTCTTCGGCGCGCTGCTGGAGGAGGCCGAGCGCGAGTACGGCTTCCGCCACCAGGGCGCCATCGCCATCCCCTGCCGCGTCGACCGCTTCGTCCAGGTCGAGCACCTCATCGACCAGGACCTCCACGGCAGCTGCGCGCAGCACCTCGTCGACCTCGACAGCGCCGCCGCCCCGCCGCACCACCACCACCACCACCACCACCACCACCTGCACCTGCCGCGCTTCGTCGGCTGCTTCCGCGCCTGA
SiSAUR3	SETIT_040097mg	GroupIII	Protein	MVPVAPKGCVTVRVGAEGEEQRRFAVPLGHLKHPLFGALLEEAEREYGFRHQGAIAIPCRVDRFVQVEHLIDQDLHGSCAQHLVDLDSAAAPPHHHHHHHHHHLHLPRFVGCFRA
SiSAUR4	SETIT_038081mg	GroupI	CDS	ATGGCCGGCTGCTGCGTCTTCCTGCGGTGGCCGTCGGCGTCGCCGCCCCGCATCGGCTACCGCCCCCTCGACGACGAGGCGGCCGCGGGCCCGTCGCCGGCGGCGGTGACGGTCGTGGTCGGGAAGGAGCGGCGGGCGTTCTCCGTCGACCAGCTCGTGCTCGACTCCTACCCGTTCCGGGTGCTCCTGGAGACGGTGGCGCGGAAGGAGGAGCGCAGGGGCGGGGCCATCTTCGTCGATGTCGACGCCATCCTCTTCGAGCACATCCTCTGGCTCGCATGCGACGGCCGCTCCGTCTCGCAGATACTCCAGCTCGACCTCAAGGAGATCATCGACTTCTACGCCCAGGACGCCTGA
SiSAUR4	SETIT_038081mg	GroupI	Protein	MAGCCVFLRWPSASPPRIGYRPLDDEAAAGPSPAAVTVVVGKERRAFSVDQLVLDSYPFRVLLETVARKEERRGGAIFVDVDAILFEHILWLACDGRSVSQILQLDLKEIIDFYAQDA
SiSAUR5	SETIT_027908mg	GroupII	CDS	ATGAAGCGGTTCCTGAGGTGTCTCTCCCGTACCATCGCGGCGGCGAAGGACGGCGACGGCCCGGCGGCGGCGGCGAGCGGCCATCTCCGACAGAAGAAGGGCAAGGGGGTGTCTGCAGGGGTGGTGCCAGAGGGCCACGCCCCTGTGTGCTTCGACGAGGAGGGCGGGCCCGTCGAGCGCTTCACCATGCGTGCCGAGTTGCTGGATGAGCCGGCCTTCGTGGCGCTCCTCCGCCATGTTGTGCAGGACTACGGCTACGCTCACTCCGGCGAGTTCCACTACCTCCTGCTCCGCCGCCTCCCACTCTGCCTCTCCGACAACAGCCCCTTCTCCCCCTCATGTAATGTAGCGGCACAG
SiSAUR5	SETIT_027908mg	GroupII	Protein	MKRFLRCLSRTIAAAKDGDGPAAAASGHLRQKKGKGVSAGVVPEGHAPVCFDEEGGPVERFTMRAELLDEPAFVALLRHVVQDYGYAHSGEFHYLLLRRLPLCLSDNSPFSPSCNVAAQ
SiSAUR6	SETIT_028123mg	GroupIII	CDS	ATGAATTCATGCAAATGGAAGGCAGGTCGCGTGGCGGCGGCGGTGAAGAGCCTGGTGTCGAGGACCCTTCACCGGGGCAGGTCCGGCGGTGGCGGCGGCGCTGCGCCGCCGGTGGCGCCCGGGTGCTTCTCGGTGTACGTGGGCCCGGAGCGCGCGCGCTTCGTGGTGCCGGTGGAGCGCGCCAACCACCCGCTCTTCCGTCGCCTCCTCGACGACGCCGAGCGCGAGTACGGCGGGCAGGCGGCGCAGGGCCCGCTCGCGCTGCCCGGCTGCAACGTCAGCGCGTTCCTCGACGTCCTGTGGCAGATGGAAGAGCGCCGCGACGACGACGGCGGTGAGATTCCCACGGCGGTGGTTTCGTCGCCGGTGTGTGTCTTGTGGAGAGGCGGCGGCAGCAAA…
SiSAUR6	SETIT_028123mg	GroupIII	Protein	MNSCKWKAGRVAAAVKSLVSRTLHRGRSGGGGGAAPPVAPGCFSVYVGPERARFVVPVERANHPLFRRLLDDAEREYGGQAAQGPLALPGCNVSAFLDVLWQMEERRDDDGGEIPTAVVSSPVCVLWRGGGSKGWQRDGWVPEAEPDEKRGSHELHIHVSWLSRMVACLSLMV
SiSAUR7	SETIT_027320mg	GroupIII	CDS	ATGGCGGCGGCGGTGAGGAGCCTGGTGTCGAGGACCCTGCTAGACCGGCGGCGCCGCGGCAGGTCCGGCGCGGTGGCCGGGTGCTTCTCGGTGTACGTGGGCGCCGGGCGGGAGCGCTTCGTGATGCCGGTGGAGCGCGCCAACCACCCGCTCTTCCGCCGCCTCCTCGACGACGCCGAGCGAGAGTACGGCCGCGCGGCGCAGGGCCCGCTCGCGCTGCCCGGATGCGACGTCGGCGCGTTCCTCGACGTCCTCTGGCTGATGGAAGAGCGCCACGACGAGGATGAGGAGGACGGCGAGGGGACGATCGCCAACAACACGGCCGTCTGCGGCGCCAATGGCGGCCGCGTGGTGGCAGGGTACCGGACGCTGTGCCCGACGTCGAGGTCGAGTAATTAT…
SiSAUR7	SETIT_027320mg	GroupIII	Protein	MAAAVRSLVSRTLLDRRRRGRSGAVAGCFSVYVGAGRERFVMPVERANHPLFRRLLDDAEREYGRAAQGPLALPGCDVGAFLDVLWLMEERHDEDEEDGEGTIANNTAVCGANGGRVVAGYRTLCPTSRSSNYGRFASNNVR
SiSAUR8	SETIT_012732mg	GroupIII	CDS	ATGGCGATGGGGTACTTCCGGGCCCCGAGGCGGCTGTACGGGAGGAAGCCGGAGAGGGAGCAGCACCGGGAGAGCCTGAGCGCCGCCCTGCTCGTCGACGAAGGCGAGGCGGCGGCCGCGGCGGGCGCCGTGCCCAAGGGGTACTTCGCCGTGTACGTCGGCGCGGAGGCCCGGCGGTTCGTGGTGCCGACGAGCTACCTCCGCCAGCCGGCGTTCCGGGAGCTCATGGAGCGCGCCGCCGAGGAGTTCGGCTTCGACCAGGCCGGCGGGCTCCGCATCCCCTGCCGCGAGGACGACTTCGAGGCCACCGTCGCCGCCCTCGAGAAGTCGAGGCGCGGCGGCGGTGGCGGTCGGGCGCGAGGAGCGCCGGCAGGACCAACGCGATGGGCGCGTTGCAGC…
SiSAUR8	SETIT_012732mg	GroupIII	Protein	MAMGYFRAPRRLYGRKPEREQHRESLSAALLVDEGEAAAAAGAVPKGYFAVYVGAEARRFVVPTSYLRQPAFRELMERAAEEFGFDQAGGLRIPCREDDFEATVAALEKSRRGGGGGRARGAPAGPTRWARCS
SiSAUR9	SETIT_011311mg	GroupIII	CDS	ATGATGAGCATGGGATACTTCCGGCCGCCGAGGCGGCTGTACGGGAGGAAGCTCTACTCGGAGAGGGAGCTCAACGGCGAGAGCCTGCACGCCGCCCTGCTCATGGACGCCGCGGTGGGCGAGGTGCCCAAGGGTTACTTCGCCGTGTACGTCGGCGCGGAGGCGAGGCGGTTCGTTGTGCCGACGAGCTACCTCCGCCGGCCGGCGTTCCGGGAGCTGATGGAGCGGGCGGCGGAGGAGTTCGGCTTCAGCCAGGCCGGCGGGATCCGAATCCCCTGCCGGGAGGAAGATTTCCGGGCCACGGTCGCCGCGCTCGAGGTCCGGCGCCGGTGGCGGCCGCCGAGTACGACGAGCGGCGGCAAGATGAACGCGATGGTCAAGGCTCGGTAG
SiSAUR9	SETIT_011311mg	GroupIII	Protein	MMSMGYFRPPRRLYGRKLYSERELNGESLHAALLMDAAVGEVPKGYFAVYVGAEARRFVVPTSYLRRPAFRELMERAAEEFGFSQAGGIRIPCREEDFRATVAALEVRRRWRPPSTTSGGKMNAMVKAR
SiSAUR10	SETIT_011872mg	GroupIII	CDS	ATGGAGAAGCTCCGCTGGAGCAGGAGCTCGTCGTCCCCGCGGAACCAGGCGGAGAGGAAGGGCTTCCTGGCCAAGACCGTGGAGCGGTGCCGCCGGTCCCTCAGCCGGCGGCGTTCACCGGCGGCGCCGCCGGGGTGCTTCGCGGTGCTGGTCGGCCCGGAGAGGGAGCGGTTCGTGGTGCGCGCCGAGCGCGCCAACCACCCGCTGTTCAGGGCGCTGCTGGACGAAGCGGAGGCCGAGTATGGGTTCCCGCACCCCGCGGCCGGGCCGCTGGTGCTGCCGTGCAGCGCCGAGGAGTTCCGGCGGGTCATGTCGGAGGTGGAGCGCGACGAGGACGGGGAGAAGGAAGACGTTGCACGCGGCGCGTCCGTTGCTGCCTCGTCCCCGGCGTGGAGGTTC…
SiSAUR10	SETIT_011872mg	GroupIII	Protein	MEKLRWSRSSSSPRNQAERKGFLAKTVERCRRSLSRRRSPAAPPGCFAVLVGPERERFVVRAERANHPLFRALLDEAEAEYGFPHPAAGPLVLPCSAEEFRRVMSEVERDEDGEKEDVARGASVAASSPAWRFFSGGGDHAGYVKMSPEPH
SiSAUR11	SETIT_011299mg	GroupIII	CDS	ATGAAGGCCGGGTCGTCGTCCAGGAGGAGATTCCTCAACCTCAGGGCTTTCCTCCATGCGTGGAAGAAGCTGCACCTAGTAGGCGCCGCCCAGGCAGCGGGGGCCGGCGAGTGGGCTCACCTTGACGGCGGCGTCGGCGGCGGCGAGGCCATCCCGAGGGACGTGCCGAGGGGCCACACCGTGGTGTACGTCGGGGAGGAGCTCCGGCGATACGTCGTCAGGGTGTCCTCCCTGGACCACCCGCTGTTCCGCGAGCTGCTGGACCGGGCGCGGGACGAGTACGGCTTCGCCGCCGCGGACACCAGGCTCTGCATCCCCTGCGACGAGGACGCCTTCCTCGGCGTCCTCTGCCACGTCGATGCCGAGCGGGAGTCGAGGCTGGCATTGTGCAGCTGA
SiSAUR11	SETIT_011299mg	GroupIII	Protein	MKAGSSSRRRFLNLRAFLHAWKKLHLVGAAQAAGAGEWAHLDGGVGGGEAIPRDVPRGHTVVYVGEELRRYVVRVSSLDHPLFRELLDRARDEYGFAAADTRLCIPCDEDAFLGVLCHVDAERESRLALCS
SiSAUR12	SETIT_011170mg	GroupIII	CDS	ATGGAGCAGTCCGGCGCAAAGAAGTCGAACAAGATCACCGAGATCGTGCGCATGCAGCAGATGCTCAAGAAGTGGCGCAAGCTCTCGGTCGCCCCCAAGCACCCCGGCTCGCCCACCGCCGGCTCCGGCGCCGATGCCAACGGCGGCGGCAATGCCGGCGAGAGCAAGGCCAAGAAGTTCCTGAAGCGGACCCTGTCCTTCACGGACAGCCCGCCCTCGGGCTCCCCGCCGCCGCCGCCCAAGGGCCACCTGGCGGTGTGCGTGGGCCCCGCGATGCAGCGGTTCGTGATCCCAATGGAGTACCTCAAGCACCGCGCCTTCGCGGCGCTGCTGCGGGAGGCCGAGGAGGAGTTCGGGTTCCAGCAGGAGGGCGTGCTCCGCATCCCCTGCGAGGTCCCC…
SiSAUR12	SETIT_011170mg	GroupIII	Protein	MEQSGAKKSNKITEIVRMQQMLKKWRKLSVAPKHPGSPTAGSGADANGGGNAGESKAKKFLKRTLSFTDSPPSGSPPPPPKGHLAVCVGPAMQRFVIPMEYLKHRAFAALLREAEEEFGFQQEGVLRIPCEVPVFETILKAVEKNKKDAAFCYCSVEYAADEVGRGTPNNPLCR
SiSAUR13	SETIT_012071mg	GroupII	CDS	ATGGGCCCTGTCGGCAACGCTTTCCACGCCCCCATGTCTGTACTTGCCGCGAGCTCCACATTCACTTCACGCACCCCGCTGCCCCTGCCACCCTTTCCGCACTGGCATTGCCGCTTGACGAGGGGGAGGCGCCAGAAAGGACGGAAAGCGACGGGTAACCGACGGGCCCGGAGCGGGGCCGGCCTCACATGCCGTCGCACTCGCGGGACGGCGACCGCGACGCGGACGCCACCGTTCCGGCGACGGCAACGCCCTAACCGTCTCGCCGTGTCGCTGCTCTGTGGCGCCTGGCTCGACCGCGAGTGCCCATGTGAGACGCGGTGCACGACACGTGTGCTTGCTCGCGGCGGCGTGTGGGCCGACGGGCACACCGCCACACGACGCCGCCGTGCGCAGCCC…
SiSAUR13	SETIT_012071mg	GroupII	Protein	MGPVGNAFHAPMSVLAASSTFTSRTPLPLPPFPHWHCRLTRGRRQKGRKATGNRRARSGAGLTCRRTRGTATATRTPPFRRRQRPNRLAVSLLCGAWLDRECPCETRCTTRVLARGGVWADGHTATRRRRAQPGTPDPTRSLNSEHPHSGTLSPLTPRVLAVVLLFVHSPLPSHLHVGPRARLLHLPAPPPRRPRAAPGYIATPAQAHAHPPSFPAPASCSGTAASPSPSPPASISTITAHPSDRRAAAWPMTMKGLLRCVSTGACRVAPGAVAEPSPSWHGAGGGKVPAGHVPVEVGAEGEETERFVVPAELLCRPPIAELLRRAAQEYGYARRGPLRIPCPAAAFRRLLGALAGAGAADAGLALAYFTVVV
SiSAUR14	SETIT_012214mg	GroupII	CDS	ATGAACTGGAAGCGGAAAAGCTTCGGCAGGGGCAGCGAGGCGATGCGGGAGCGGCTGATCCAGCAGCAGGAGGAGGGAGGATGCGTGCCGCGGGGGTGCGTGGCGGTGGTGGTGGGCGGGGACGAGGAGCCGGAGGAGCGGGTTGTGGTGGACGTGCGCGCGCTCGCGCAGCCCTGCGTCCGGGCGCTGCTGGAGATGGCGGAGCGCGAGTTCGGCTACGCCCAGAAGGGCGTGCTGCGGATCCCCTGCGCCGCCGACGAGTTCCGCCGCGCCGTCGCCGCCGACAGCCACCGGTGCACCAGG
SiSAUR14	SETIT_012214mg	GroupII	Protein	MNWKRKSFGRGSEAMRERLIQQQEEGGCVPRGCVAVVVGGDEEPEERVVVDVRALAQPCVRALLEMAEREFGYAQKGVLRIPCAADEFRRAVAADSHRCTR
SiSAUR15	SETIT_014994mg	GroupIII	CDS	ACGGTGAGCACACGTGCTGCAAGCCTGCAACTGCAACTGCAAGTCTGCAAGACAAGAGAGATGGGCGGCGGCGGGAAGAAGCTGCAGCAGCTGATGGCGCGGCTGCACCTGGCGAGGCAGCAGGGAGGGGTGGTGCCGCGGGGCCACTTCGTGGTGTACGTGGGGGAGGCGCGGGCGCGGTTCGTGGTGCCGACGGCGTACCTGAAGCAGCCGGCGTTCGTGGCGCTGCTGGAGAGCGCGGAGGAGGACTACTTCGGCCTCGACCACCACTGCCACCCCGGCGGACTCACCATCCCCTCCTGCTCCGAGCGGGACTTCGCAACGCTCGTACGGAGCTTCGGCTAA
SiSAUR15	SETIT_014994mg	GroupIII	Protein	TVSTRAASLQLQLQVCKTREMGGGGKKLQQLMARLHLARQQGGVVPRGHFVVYVGEARARFVVPTAYLKQPAFVALLESAEEDYFGLDHHCHPGGLTIPSCSERDFATLVRSFG
SiSAUR16	SETIT_015152mg	GroupIII	CDS	ATGGCGGGGAAGCTGGGGCATCTGCTGACGAGGCTGCACCTGGCGAGGAGCCGGTCGTCGCCGGCGGACGTACCGAGGGGCCACCTGGCGGTGTACGTCGGGGAGGGGCGGAAGCGGCTGGTGGTTCCGACGGCGTGCCTGAGCCACCCGGCGTTCGTGACGATGCTAAAGCGGGTGGAGGACGAGTTCGGCTTCGACCACCGGTGCGGCGGCCTCACCATCCCCTGCGCCGACGAGGGCGACTTCGCCGACATCGTCGGCGGCGTGGACGGGCACCACTGA
SiSAUR16	SETIT_015152mg	GroupIII	Protein	MAGKLGHLLTRLHLARSRSSPADVPRGHLAVYVGEGRKRLVVPTACLSHPAFVTMLKRVEDEFGFDHRCGGLTIPCADEGDFADIVGGVDGHH
SiSAUR17	SETIT_014734mg	GroupIII	CDS	ATGGCGGGGAAGCTGGGGCATCTGCTGACGAGGTTGCACCTGGCCCGGAGCCGGTCGCCGTCGGCGGCGGCGGACGTGCCGAGGGGCCACCTGGCGGTGTACGTCGGCGAGGGGAGGAAGCGGCTGGTGATCCCGACGGCGTGCCTGAGCCACCCGGCGTTCGTAACGATGCTGAAGCGGGTGGAGGATGAGTTCGGCTTTGACCACCGATGCGGCGGCCTCACCATCCCCTGCGCTGACGAGGGTGACTTCGCCGACATCGTCGGCGGCATGGGCGTGCATTGA
SiSAUR17	SETIT_014734mg	GroupIII	Protein	MAGKLGHLLTRLHLARSRSPSAAADVPRGHLAVYVGEGRKRLVIPTACLSHPAFVTMLKRVEDEFGFDHRCGGLTIPCADEGDFADIVGGMGVH
SiSAUR18	SETIT_015405mg	GroupI	CDS	AGAAGGATCCAGCGGACCACTCACTCATTTCCTCTCCGCTCCCCGGCGCCGCGGCCCACCGGATGCACGCACGCAGCCCGCAAGGCATGGTACAGGCAGCCCGGCTGGCCGGCAGCCGGCTGCTCCAGAGAAAACGCGGCGGGCAGCCGGCTGCTCCAGAGAAAACGCGGCGGGCAGCTGGGCACGGCCAGTTGCCTTACCGCTGCTGCTCTGGTGACGGCTAAGCCATTCTCTTCTCCCAATCATCACCATCTTCCTTGCATTCTTCCTCAACTCTCTCTCTCTCCCTCCCTCCCTGTTCTTGAACCGCGCGTGCCGCGTGCGTCTGGTGTCCGCGTCGGCCGCCGGGTCCCGTCATCGGAGGAAGGAGTCGAAGGCAAAACAATGGCGAAGGGCGGG…
SiSAUR18	SETIT_015405mg	GroupI	Protein	RRIQRTTHSFPLRSPAPRPTGCTHAARKAWYRQPGWPAAGCSRENAAGSRLLQRKRGGQLGTASCLTAAALVTAKPFSSPNHHHLPCILPQLSLSPSLPVLEPRVPRASGVRVGRRVPSSEEGVEGKTMAKGGLGKLRCMIRRWHSSSRIARAPSPPGEDGVDARGASFHGADEVPKGLHPVYVGKSRRRYLIAEELVGHPLFQTLVDRTGGGGAAEAGCTVVGCEVVLFEHMLWMLENADPPPESLDELVEYYAC
SiSAUR19	SETIT_015324mg	GroupI	CDS	ATGGCGAAGGGCGGGCTGGGGAAGCTCCGGTGCATGATCAGGAGGTGGCACTCGTCCGGCCGCATCGCCCGTGCGCCGTCGCCGGGCGAGGACGGCAACATCGCCGACGTGGACGCGCGCGGTGCGTCATTCCACGGCGCGGATGAGGTGCCCAAGGGCCTGCACCCCGTCTACGTCGGTAAGTCGCGCCGCCGATACCTCATCGCCGAGGAGCTCGTCGGCCACCCGCTGTTCCAGACCCTCGTCGACCGCACCGGCAGCGGCGGCGGCGCCGGTGAGGCGGGCTGCACGGTGGTCGGCTGCGAGGTGGTCCTGTTCGAGCACCTCCTCTGGATGCTGGAGAACGCGGACCCGCCACCGGAGTCCCTCGACGAGCTCGTCGAGTACTACGCGTGCTGA
SiSAUR19	SETIT_015324mg	GroupI	Protein	MAKGGLGKLRCMIRRWHSSGRIARAPSPGEDGNIADVDARGASFHGADEVPKGLHPVYVGKSRRRYLIAEELVGHPLFQTLVDRTGSGGGAGEAGCTVVGCEVVLFEHLLWMLENADPPPESLDELVEYYAC
SiSAUR20	SETIT_014323mg	GroupI	CDS	ATGCCCGTGTCGGTCGCATCCGTTACGTTACACGAGCCTGCTACAAGGCTACAACTCTACAAGGAGTGGCAGCTGTGTTCTTCTCTCCGGCAGGTTCAGGCATTCGGCACAGCAAGCTACTGCTGCACTCCTGCACTGCAGCTGCTGACCGCCCCGGCCGTCGCCTCCCCTGCATTCCCAATCATCACCAGTTCACCACCATCTTCCTCGATTCTCTCTCTAAAACCTCTCCGTTTCCCTCTCTCTCTCCACTTCATTCGTGAATCGCGCGTGCGTGTGTCGTTGGCCGCCGCGTCCCCTGCGTCAAAGGAAGAAGAGGCCGAGGGGGGAGGTCGATCGGATCGACCGATGGCGAAGGGCGGGCTGAGCAAGCTGCGGTGCATGATCCGGAGGTGGCAC…
SiSAUR20	SETIT_014323mg	GroupI	Protein	MPVSVASVTLHEPATRLQLYKEWQLCSSLRQVQAFGTASYCCTPALQLLTAPAVASPAFPIITSSPPSSSILSLKPLRFPLSLHFIRESRVRVSLAAASPASKEEEAEGGGRSDRPMAKGGLSKLRCMIRRWHSSSRIARAPPSPGEDDGAIAGVEEDARGASFHGADEVPKGLHPVYVGKSRRRYLIAEELVGHPLFRTLVDRSGGGGSAGAAEAGCTVVGCEVVLFEHLLWMLENADPPPESLDELVEYYAC
SiSAUR21	SETIT_015757mg	GroupIII	CDS	ATGAGGGCCCTGCTGGACCGGTGCCGGTCGTCCAAGAAGGTTCGCGGCCGGCCGCCGGAGGGCTGCCTGGCGGTGTACGTGGGCCCGGCGAGGGAGCGGTTCGTGGTCCGGGCCGAGTGCGTCAACCACCGCCTGTTCCGGGCGCTGCTGGAGGAGGCCGAGGAGGCGCGCGGGCCCTACGGCTACGCGGCGGACGGCCCGCTCGAGCTGCCCTGCGACGCCGCCGCGTTCGCGCGCGCCGTCGCGGCGATCGAGCGGGAGATGGCCGGCGAGAGGCGGACGGCGGTCGGGGGCGCCGGCGGTATCGTGTGGGCGGCGCAGCACCGGACGGTGGCGGTCGTTGTCGCCGGCGGCAGGCAG
SiSAUR21	SETIT_015757mg	GroupIII	Protein	MRALLDRCRSSKKVRGRPPEGCLAVYVGPARERFVVRAECVNHRLFRALLEEAEEARGPYGYAADGPLELPCDAAAFARAVAAIEREMAGERRTAVGGAGGIVWAAQHRTVAVVVAGGRQ
SiSAUR22	SETIT_014594mg	GroupIII	CDS	ATGATCAGTTCCAAGAAGCTAGCTCAACTGTCCAAGAAGTGGCAGGGAATGGGTGCAATCGGGCGGAAAAGGGTCACAACTGTGGACAAGGAGATCAACCCATCTTGCAGCAGCATAGTTGCAGGGAAGGGCAACTGCATTGTCTACTCTTCCGACGGGAAGCGGTTTGAGATCCCCCTCGCTTACCTCCACACAACAGTCTTCTCGGAGCTCCTGAAGCTATCACAGGAAGAGTTTGGGTTCACAAGTGATGGAAGGATCACAATGCCTTGCGATACAGCAGTGATGGAGTATGTGATGTGTTTGATAAGGAGAGAAGCCTCCCAAGATGTTGAGAAGGCGCTCCTCAGTTCCATACTGATGCCTTGCCACCACCTGAGCTGGATGGTGCAGCCACCC…
SiSAUR22	SETIT_014594mg	GroupIII	Protein	MISSKKLAQLSKKWQGMGAIGRKRVTTVDKEINPSCSSIVAGKGNCIVYSSDGKRFEIPLAYLHTTVFSELLKLSQEEFGFTSDGRITMPCDTAVMEYVMCLIRREASQDVEKALLSSILMPCHHLSWMVQPPSGVNQQFAMCSS
SiSAUR23	SETIT_014597mg	GroupIII	CDS	ATGATCAGCTCCAAGAAGGTAGCTCAGCTGTCCAAGAAGTGGCAGGGAATGGGAGCAATTGGGCGAAGAAGGGTCACAACTGTGGACAAAGAGATCAACCCATCTTGCAGCAGCATAGTTGCAGGGAAGGGCAACTGCATTGTCTACTCTTCTGATGGGAAGCGGTTTGAGATCCCCCTCATGTACCTCCGCACAACAGTCTTCGCGGAGCTCCTGAAGCTGTCACAGGAAGAGTTTGGGTTCACAAGTGATGGGAGAATCACACTGCCTTGTGATACAGCAGTGATGGAGTATGTGATGTGTTTACTGAGAAGAGACGCCACTGAAGATGTTGAGAAGGCACTCAGTTCCATACTGATGCCTTGCCGCCACCAAAGCAGAATGGTGCAACCATCCAGT…
SiSAUR23	SETIT_014597mg	GroupIII	Protein	MISSKKVAQLSKKWQGMGAIGRRRVTTVDKEINPSCSSIVAGKGNCIVYSSDGKRFEIPLMYLRTTVFAELLKLSQEEFGFTSDGRITLPCDTAVMEYVMCLLRRDATEDVEKALSSILMPCRHQSRMVQPSSGLNQQFAVCSS
SiSAUR24	SETIT_014596mg	GroupIII	CDS	ATGATCAGTTCCAAGAAGCTAGCTCAACTGTCCAAGAAGTGGCAGGGAACGGGTGCAATCGGGTGGAAAAGGGTCACAACTGTGGACAAGGAGATCAACACATCTTGCAGCAGCATAGTTGCAGGGAAGGGCAACTGCATTGTCTACTCTTCTGATGGGAAGCGGTTTGAGATCCCCCTCGCTTACCTCCACACGACAGTCTTCTCGGAGCTCCTGAAGCTGTCGCAGGAAGAGTTTGGGTTCACAAGTGATGGGAGGATCACACTGCCTTGCGATACAGCAGTGATGGAGTATGTGATGTGTTTGCTAAGGAGAGAAGCCTCCGAAGATGTTGAGAAGGCACTCCTCAGTTCCATACTGATGCCTTGCCACCACCCCAGCAGGATGGTGCAGCCAACA…
SiSAUR24	SETIT_014596mg	GroupIII	Protein	MISSKKLAQLSKKWQGTGAIGWKRVTTVDKEINTSCSSIVAGKGNCIVYSSDGKRFEIPLAYLHTTVFSELLKLSQEEFGFTSDGRITLPCDTAVMEYVMCLLRREASEDVEKALLSSILMPCHHPSRMVQPTSGMDQQFAVCSS
SiSAUR25	SETIT_004900mg	GroupII	CDS	ATGGCTAGGAAGGATAGGGTGCCACGAGGGTATGTACCAATTCTGATTGGGCAGGGGGAGGAGAGGGAGAAGATCCTCGTGCATATGGAGCACTTGAAGCAACCCTACTTCCTTCAGCTTCTTGATCTGGCGGTGCAGGAATTCGGGTATGAGCAGCAGGGAATCCTTCATATCCCCTGCACAGCCGAAGCCTTCCGGTCGATCATTGGTGCCACCCGGAAGTCAAAGTCATGA
SiSAUR25	SETIT_004900mg	GroupII	Protein	MARKDRVPRGYVPILIGQGEEREKILVHMEHLKQPYFLQLLDLAVQEFGYEQQGILHIPCTAEAFRSIIGATRKSKS
SiSAUR26	SETIT_003831mg	GroupII	CDS	ATGGTCCCGAGAGGCTACGTCCCCATGGTGCTCGTCGGCGACGACGAGGGGGGTAGCGAGGAGCGGCGGATCATGGTGCGCGTTGAGATGCTCAAGGAGCCATGCATGGCGGCCGTTCTGGAGATGGCCGCGCAGCAGTTCGGGTACGGCCAGCGAGGCGTGCTCCGGATCCCCTGCGGCGCCGACCGGTTCCAGCAGATGGTCGGGGCGGAGTGCGCCGCTACATAG
SiSAUR26	SETIT_003831mg	GroupII	Protein	MVPRGYVPMVLVGDDEGGSEERRIMVRVEMLKEPCMAAVLEMAAQQFGYGQRGVLRIPCGADRFQQMVGAECAAT
SiSAUR27	SETIT_004732mg	GroupII	CDS	ATGGCCCCCTGGACACAAAACGCGAGCGCCAAGGCTTTGCCAAGCTGTATATCCAGTGTTATTCGTGAAGACAAGAGGATCCCGAAAGGGTACCTCCCCATAGTGCTTGTTCACGACGAGGAAGGTGGCGCGGAGACGAGGGTGTTGGTGCGTGTCAAAGATCTCAAGGAGCCATGCATGGCTGGGCTGCTGGAGATGGCCGAGCAACAGTTTGGGTACGGCCAACAGGGGGTGCTAAGAGTCCCCTGTGATGCACAGCGTTTTGAGCATGTGGTTAACATGGCACGCAAATCCAAAGCAGCTAGATAA
SiSAUR27	SETIT_004732mg	GroupII	Protein	MAPWTQNASAKALPSCISSVIREDKRIPKGYLPIVLVHDEEGGAETRVLVRVKDLKEPCMAGLLEMAEQQFGYGQQGVLRVPCDAQRFEHVVNMARKSKAAR
SiSAUR28	SETIT_004618mg	GroupII	CDS	ATGGCCCCCTGGACACAAAACGCGAGCGCCAAGGCTTTGCCAAGCTGTATATCCAGTGTTATTCGTGAAGACAAGAGGATCCCGAAAGGGTACCTCCCCATAGTGCTTGTTCACGACGAGGAAGGTGGCGCGGAGACGAGGGTGTTGGTGCGTGTCAAAGATCTCAAGGAGCCATGCATGGCTGGGCTGCTGGAGATGGCCGAACAACAGTTTGGGTACGGCCAACAGGGGGTGCTAAGAGTCCCCTGTGATGCACAGCGTTTTGAGCATGTGGTTAACATGGCACGCAAATCCAAAGCAGCTAGATAA
SiSAUR28	SETIT_004618mg	GroupII	Protein	MAPWTQNASAKALPSCISSVIREDKRIPKGYLPIVLVHDEEGGAETRVLVRVKDLKEPCMAGLLEMAEQQFGYGQQGVLRVPCDAQRFEHVVNMARKSKAAR
SiSAUR29	SETIT_004394mg	GroupII	CDS	ATGGCCCCCTGGACACAAAACGCGAGCGCCAAGGCTTTGCCTAGCTGTGTATCCAGTGTTATTCGTGAAGACAAGAGGATCCCGAAAGGGTACCTCCCCATAGTGCTTGTTCACGACGAGGAAGGTGGCGCGGAGACGAGGGTGTTGGTGCGTGTCAAAGATCTCAAGGAGCCATGCATGGCTGCGCTGCTGGAGATGGCCGAGCAACAGTTTGGGTACGGCCAACAGGGGGTGCTAAGAGTCCCCTGTGATGCACGGCGTTTTGAGCATGTGGTTAACATGGCACGCAAATCGAAAGCAGCTAGATAA
SiSAUR29	SETIT_004394mg	GroupII	Protein	MAPWTQNASAKALPSCVSSVIREDKRIPKGYLPIVLVHDEEGGAETRVLVRVKDLKEPCMAALLEMAEQQFGYGQQGVLRVPCDARRFEHVVNMARKSKAAR
SiSAUR30	SETIT_003199mg	GroupIII	CDS	ATGGAAACGGTGGTGACGACGACGTCGACTAGCAAGGTCGGGAGGAAGAGCCTGATATCAAGAACCCTGCAGCGGTGCAAGTCCGGGCTGAGCAACGGTGGCGGCTCTGGCCGGGCGTCGCCGGCGGGGTGCTTCTCGGTGTACGTGGGCACCGAGCGGGAGCGGTTCGTGGTGCGCGCCGAGTGCGCCAACCACCCGCTGTTCCGGCGCCTCCTCGACGACGCCGAGCGCGAGTACGGGTACGCGGCGCAGGGCCCGCTGGCGCTGCCCGGCTGCGACGTCGACGCCTTCCTCGACGTGCTGTGGCAGATGGAGAACGACGACGACGACACCGACGGCGGCGGCGGTCAGCAGTTCGCCGCCGCCGCCTCGTCGCCGATATGCGGCTTGCATAGCGGC…
SiSAUR30	SETIT_003199mg	GroupIII	Protein	METVVTTTSTSKVGRKSLISRTLQRCKSGLSNGGGSGRASPAGCFSVYVGTERERFVVRAECANHPLFRRLLDDAEREYGYAAQGPLALPGCDVDAFLDVLWQMENDDDDTDGGGGQQFAAAASSPICGLHSGSKGRAAGYRMLSPRSSSPVVSRRR
SiSAUR31	SETIT_007390mg	GroupIII	CDS	ATGCCATTGCGCGCACGTTCACCGTACGTGGTTGGCGCCTCCTTGCAGCACGGGGAGGAAAAAGCCTTCAAACGCGGGCGTCGGACGGCGTCGGACCGGCGGCCGCGCCTGCTGCCGCGGGTGGTGGAGGAGCGCTGCCCTGACGAGGTGGGCGGCGGCGGAGACTCGCCGATGACCCCCGACGCGCCGGCGGGCGTGCCGCGCGGGTGCTGCCCGGTGTACGTGGGCTTGTTGGAGCGTCGGCGGTTCGTGGTGCCGACGGCGTACCTGGGCATGCCGGTGTTCCGGAGGCTGCTGGAGAAGGCGGAGGAGGAGTCCGAGTTCCACTACGGCGGCGGCGGCGTCACCATCCCCTGCGACACCGAGGCGTTCAAGTACATCCTCCTCGTCTTGGAACGC…
SiSAUR31	SETIT_007390mg	GroupIII	Protein	MPLRARSPYVVGASLQHGEEKAFKRGRRTASDRRPRLLPRVVEERCPDEVGGGGDSPMTPDAPAGVPRGCCPVYVGLLERRRFVVPTAYLGMPVFRRLLEKAEEESEFHYGGGGVTIPCDTEAFKYILLVLERHRQGLVDDEGNAKDGGEHGGSSSHGQAQACLVV
SiSAUR32	SETIT_008664mg	GroupIII	CDS	TGGTTGGCCGCCACCAACTCCAAGAAGAGCTCGCGGGAGGCAGCATCCAGCAGCCATGGCGGCCACCAACCCACGACCAGGTGCCACGGCCACTTCCTACTAAACCCTCCTCCAGCCGCGCGCCGCCCTCACCGGCGATCAAGAAACACACACGTACGTACTCACCGTCGCCGGCGATCGACGATGATGGTGATGGGCTACTTCCGGTCAAGCAAGGCCGCCGCGACGTCGCCGACGGCCAAGAAGAAGGCGAAGAGGGACGACGCGGGCCTCCGGGAGTCGCTGCTGGAGCAGCCGGCGGCGGCCGCGGCGGAGGGCGGCGTGCCCAAGGGCTACTTCGCGGTGTACGCCGGGGAGGAGTCCCGGCGGTTCGTCGTGCCCACGGGGTACCTCCAGGAG…
SiSAUR32	SETIT_008664mg	GroupIII	Protein	WLAATNSKKSSREAASSSHGGHQPTTRCHGHFLLNPPPAARRPHRRSRNTHVRTHRRRRSTMMVMGYFRSSKAAATSPTAKKKAKRDDAGLRESLLEQPAAAAAEGGVPKGYFAVYAGEESRRFVVPTGYLQEPAFRDLMERAADEFGFAQAGGLRVPCAEEDFEDLLRRLQRKNGAAGGKGKKAAIR
SiSAUR33	SETIT_007457mg	GroupIII	CDS	ATGGAGGATTACCAGCAGGTGCAGCAGCAGCAGGGTGGCCGGGCGAGCAACAAGATCCGGGACATCGTGCGGCTTCAGCAGCTGCTCAAGAAGTGGAAGAAGCTGGCCACGGTGACGCCGTCGGCGTCCGGCAGCGGCGGCAAGGGCGGCGGCCGGAGCAGCGTGCCGAGGGGCTCCTTCGCCGTGTACGTCGGCGAGGAGATGCGGCGGTTCGTGATCCCCACCGAGTACCTCGGCCACTGGGCGTTCGCGGAGCTGCTCCGGGAGGCCGAGGAGGAGTTCGGGTTCCAGCACGAGGGCGCGCTCCGGATCCCCTGCGACGTCGAGGTCTTCGAGGGCATCCTCCGCCTCGTGCAGGGGAGGAAGAAGGACGCCGCCGCCGCCATGTGCGACTGCTCC…
SiSAUR33	SETIT_007457mg	GroupIII	Protein	MEDYQQVQQQQGGRASNKIRDIVRLQQLLKKWKKLATVTPSASGSGGKGGGRSSVPRGSFAVYVGEEMRRFVIPTEYLGHWAFAELLREAEEEFGFQHEGALRIPCDVEVFEGILRLVQGRKKDAAAAMCDCSCSSETEILCR
SiSAUR34	SETIT_007494mg	GroupII	CDS	ATGAAGCGCCTGCTCCGTCGGCTCTCCCGCGTGGCCGCGGCGGACGCCTGCGCCGCCGCCGCCTCCGCCGGCGCGTACCAGCCGCTCTCCAAGGCCGCCGCGTCGGTTTCCGGCGCGCGGCTCCTGGGCGGCGGCGCGCGCGTCCCCGAGGGCCACGTCCCCGTCTGCGTCGGCGAGGAGGGCGGCCCCGTGGAGCGCTACGCCGTGCGCGCCGAGCTCCTCGGCCGCCCGGCCTTCGCGGCGCTCCTACGCCGCGCCGCGCAGGAGTACGGGTACGGCCACCCCGGCGCGCTCCGCATCCCCTGCGCCGTCGCCGACTTCCGCGACCTCCTCATCCAGCTCTCCTCCTCCACCGCCGCCGACTACGCCGACGACGAGGCGGCGGTCTACTACTACTAG
SiSAUR34	SETIT_007494mg	GroupII	Protein	MKRLLRRLSRVAAADACAAAASAGAYQPLSKAAASVSGARLLGGGARVPEGHVPVCVGEEGGPVERYAVRAELLGRPAFAALLRRAAQEYGYGHPGALRIPCAVADFRDLLIQLSSSTAADYADDEAAVYYY
SiSAUR35	SETIT_007491mg	GroupIII	CDS	ATGGGGGTTCACCTGCTGAAGAAGCAGCACTCGTCGGCGTCGCTGGGGGGCTCGAGCGGCGGGGGTTCGTCGTCGCCGCCGATGCCGCCCAAGGGGTGCATGGCGGTGCGCGTGGTGGGGCCCGGCGGCGGCGGCGGCGAGGGCGGGGAGGAGGAGGAGAGGTTCGTGGTGCCGGTGGGGTACCTGAAGCACCCGCTGTTCGTGGCGCTCCTCAAGGCGGCGGAGGAGGAGTACGGCTTCGAGCAGAAGGGCGCCATCACCATCCCCTGCGGCGTCGACCACTTCCGCCGCGTCCAGGGCATCATCCACCACCAGAAGCACCACGTCTCCGGCGGCGGACACCATGGCCACCACAACAACAACCACCACCACTTCCACATCGCGGGGTGCTTCCGCGCC…
SiSAUR35	SETIT_007491mg	GroupIII	Protein	MGVHLLKKQHSSASLGGSSGGGSSSPPMPPKGCMAVRVVGPGGGGGEGGEEEERFVVPVGYLKHPLFVALLKAAEEEYGFEQKGAITIPCGVDHFRRVQGIIHHQKHHVSGGGHHGHHNNNHHHFHIAGCFRA
SiSAUR36	SETIT_025068mg	GroupIII	CDS	ACATCACATCACAGCGCCGCCGGCCTCAACTGGGAAGCAGAAGCACAGCGCGCGTTGTCCCGTTCGATCGCCGAGTCAAGCATGTGCAAGGTCGTGATCACGATCCCGTCGCTCGTCTGGCTGCGCCGCACCGTGCGCCGGTGGCGGTCCCGCGCCACCGCCGCAACGGAGGCCTCCTCCTCGCGCTCCGGCGCCGCGGTGCCGGCGGGGCACGTGGCGGTGTGCGTGGAAGGCGGCGGGTGCGGCTCGAGGCGGTTCGTGGTGCAGCTGGCGCACCTCAGCCACCCGACGTTCCGGGACCTGCTGCGGCAGGCGGAGGAGGAGTACGGCTTCCCGGCGGCCCCCGGGCCCATCGCGCTCCCCTGCGACGAGGACCACTTCCTCGACGTCCTCCACCGC…
SiSAUR36	SETIT_025068mg	GroupIII	Protein	TSHHSAAGLNWEAEAQRALSRSIAESSMCKVVITIPSLVWLRRTVRRWRSRATAATEASSSRSGAAVPAGHVAVCVEGGGCGSRRFVVQLAHLSHPTFRDLLRQAEEEYGFPAAPGPIALPCDEDHFLDVLHRVSSSSSSRSSCCCGPAVRRGRGDARPLLQGMAVEKLAC
SiSAUR37	SETIT_023438mg	GroupIII	CDS	ATGGCGACGACGTCGAGCAAGGGCGGCGCGAGGAAGGGCCTGATTTCACGAACCATGGAGCGGTGCAAGTCCGGGCTGATGAGCCGGATCGGCTCGGCGGCGCCGGTGGCGGGGTGCTTCCCGGTCCACGTGGGGCCCGAGCGGGCGCGCTTCGTGGTGCGCGCGGAGCTCGCCTCCCACCCGCTCTTCCGCCGCCTCCTCGACGACGCCGAGCGCGAGTACGGGCGCGCGGCGCGGGGCCCGCTCGCGCTGCCTTCCTGCGACGTCGACGCGTTCCTCGACGTCCTGTGGCACATGGAGCACGGCAGCGATGGCGGTGGCGGCGATGAAGACGACGACGACGGCGAGGTCCCCCGCGCGGCCGTGTCGTCGCCGATCTGCGGGCTGCGGAGCTGCAGC…
SiSAUR37	SETIT_023438mg	GroupIII	Protein	MATTSSKGGARKGLISRTMERCKSGLMSRIGSAAPVAGCFPVHVGPERARFVVRAELASHPLFRRLLDDAEREYGRAARGPLALPSCDVDAFLDVLWHMEHGSDGGGGDEDDDDGEVPRAAVSSPICGLRSCSSKGSAAGYRMMNPRSSPVVARRWSGGERKASRHARTRSYS
SiSAUR38	SETIT_023607mg	GroupI	CDS	ATGAACAGGTTCAGGAGCGTGGTGCTGCGCAGGTGCAAGAGCCTGTCGCGGGTGGGGGCGTTGCGGCCGAGCTCGGCGCCCTACAGCAACCTCCGCTCCATGTCCACCAGGGACGCCGCCGGCGGCGAGGAGGAGCCGGCGGCCTCTGCCGGCGGCGGCGCGGTGGTGTTCGTGGGCAGCTCGCGGCGGCGGTACGTGATCAGCGCGGAGCACCTGAGCCACCCGCTGATCGCCGCGCTCATCGACGAGGGGCGGCGGAATAAGGACGACGACGACGACGAGACCGTCGTCGTCAGCTGCGAGGTGGTGCTGTTCGACCACCTGCTGTGGATGCTGGACAACGCCGCCGACGACCTCCGCGGCGGCGACGGCGCCGCCATGAGGGAGCTCGCACAGCTC…
SiSAUR38	SETIT_023607mg	GroupI	Protein	MNRFRSVVLRRCKSLSRVGALRPSSAPYSNLRSMSTRDAAGGEEEPAASAGGGAVVFVGSSRRRYVISAEHLSHPLIAALIDEGRRNKDDDDDETVVVSCEVVLFDHLLWMLDNAADDLRGGDGAAMRELAQLYAC
SiSAUR39	SETIT_023684mg	GroupII	CDS	ATGAGGCAGCTGATCCGGCGGCTCTCCCGCGTGGGCGACTGCGCGTCCTCGTCGTCCCCGGCGAGGCGGCGCGGCGGCGGCGGCGGTGGGAAGAAGGCGTGCGCGGGGAGGACGCCGGAGGGGCACGTGCCGGTGTACGTCGGAGGCGGCGGGGAAGAAGGCGAGGAGGCGGAGCGTTTCGTGGTGCGCGCGGAGCTGCTGGGCGCGCCGGCGCTGGCGGAGCTGCTCGGACGTGCCGCGCAGGAGTACGGGTACCACCACCAGGGCCCGCTCCGCATCCCCTGCCCCGTCGACGTCTTCCGCCGCGCGCTCGCGTCGGTGGCCGGCGACGACGACGACGAGTAG
SiSAUR39	SETIT_023684mg	GroupII	Protein	MRQLIRRLSRVGDCASSSSPARRRGGGGGGKKACAGRTPEGHVPVYVGGGGEEGEEAERFVVRAELLGAPALAELLGRAAQEYGYHHQGPLRIPCPVDVFRRALASVAGDDDDE
SiSAUR40	SETIT_024945mg	GroupII	CDS	ATGGCCATGTGGGGATCAAGGAAGCAGACTACCAAGGTTACTGGACCGGCAAGGTATGTCCACGCTGATGGTGGTGACTCTGCTGGAAAGGTTCCAAAAGGCTACATTCCAATGGTTCTGGTTGGTGGCGACAGTGAAGACAGCGAAGGAGGGCAGAGGGTCTTGGTTAATGTCAGCATGTTGAGGGAACCATGCATCGCGGCGCTGCTGGAGATGGCTGAGCAGCAATTCGGACATGCTCAGCCTGGTGTGCTCAGGATCCCTTGTAGCGTGACCCATTTTGATCAGATGGTCAATGCTATGATATCCAAAGCTGCCAGCTAG
SiSAUR40	SETIT_024945mg	GroupII	Protein	MAMWGSRKQTTKVTGPARYVHADGGDSAGKVPKGYIPMVLVGGDSEDSEGGQRVLVNVSMLREPCIAALLEMAEQQFGHAQPGVLRIPCSVTHFDQMVNAMISKAAS
SiSAUR41	SETIT_025158mg	GroupII	CDS	ATGGCAATCTTGGGATCAAAGAAGCGATGCGCCGAGGCCGTCGCCGCCGCCCCATGGTACGCCTGTGCCACCGGTGGTGATCTTGGGAAGGTCCCAAAAGGGTACTTCCCTGTCATGCTCGTCGACGACGGGGAGGACGATGAACAGGGCCAGAGGATCTTGGTGCCAGTAAAGATGCTAAGAGAGCCGTGCATGGAGGCCCTGCTGGAGCTGGCGGAGCAGCAGTTTGGGTATGGCCAACGTGGCGTGTTGAGGATCCCGTGCACTGCGATCCATTTCCAGCACATAATCAACGGGTTGATGAAGAATAATGGG
SiSAUR41	SETIT_025158mg	GroupII	Protein	MAILGSKKRCAEAVAAAPWYACATGGDLGKVPKGYFPVMLVDDGEDDEQGQRILVPVKMLREPCMEALLELAEQQFGYGQRGVLRIPCTAIHFQHIINGLMKNNG
SiSAUR42	SETIT_031367mg	GroupI	CDS	ATGGCGAAGGGCGGGCTGAGCAAGCTCAAGTGCATGATCAAGAGGTGGCACTCCTCGAGCAGGATCTCGCGCACGCCAACGGGTTGCTCGGCGCGCTCGCACGACAGCGCCGGCGCCGGCTTCGTCCTGGAGGACTCGTGGAGGCGGGGCGTCGCGCCCTCGTCGGTCGTCGCCATCGGCGGAGGAGGCAGGGGGTCGGTGTCGTTCCACGGCGCGGACGGCGTGCCCCCGGGCCTCCACCCTGTGTACGTCGGCAAGTCGCGCCGCCGCTACCTCATCGCCGCGGACCTCGTCGGACACCCCCTGTTCCAGAACCTCGTCGACCGCTCGGGCGGAGCCGGCGTCGGCGCCGGCGGCACCGTCGTGGGCTGCGAGGTCGTGCTGTTCGAGCACCTCCTC…
SiSAUR42	SETIT_031367mg	GroupI	Protein	MAKGGLSKLKCMIKRWHSSSRISRTPTGCSARSHDSAGAGFVLEDSWRRGVAPSSVVAIGGGGRGSVSFHGADGVPPGLHPVYVGKSRRRYLIAADLVGHPLFQNLVDRSGGAGVGAGGTVVGCEVVLFEHLLWMLENADPQPESLDELVEYYAC
SiSAUR43	SETIT_031255mg	GroupIII	CDS	ATGGGTGACGACGGCGCGACGAAGGCGGCGACGGGCATGAAGCAGATCGCGCGGCTGCGGGAGCTGCTGCACAAGTGGCAGACCATGGCGCTGGGGGCCAACAAGCAGCAGCGGGAGGATGAGGTGCCGGATGTGGATGAGGAGATGGTGGCGTCGGCGATCCCGCCGTTCGTGCTGCGGCGGCTGCGGCGTGCGGACACGGCGGACTCGGTCCTGTCGGACGACGAGAGCTGCCACAGCCCGGAGCCGCCTCCGGACGTGCCCCGCGGGTACTGCCCCGTGTACGTGGGGCCCGAGCAGCGGCGGTTCGTGATCCCGACGACCTACCTGGCGCACCCCGTGTTCCGGCTCCTGCTGGAGAAGGCCGAGGAGGAGTTCGGGTTCCGGCACGAGGGCGCG…
SiSAUR43	SETIT_031255mg	GroupIII	Protein	MGDDGATKAATGMKQIARLRELLHKWQTMALGANKQQREDEVPDVDEEMVASAIPPFVLRRLRRADTADSVLSDDESCHSPEPPPDVPRGYCPVYVGPEQRRFVIPTTYLAHPVFRLLLEKAEEEFGFRHEGALAIPCETEAFKYILQCVERHDKGLAADEASHPGMALEQEPAMHHA
SiSAUR44	SETIT_032625mg	GroupIII	CDS	ATGGAGAAAGGGAGGAGGCCGGGGCTGATCACGAAGACGCTGGACCGGTGCCGGAGCGCGCGGAGGAGCAAGCCGCAGCCGGCGCCGGCGGTGGGCTGCTTCACGGTGTGCGTCGGCGCGGGGCGGCAGCGGTTCGTGGTCCGCACGGAGTGCGTCAACCACCGCCTGTTCCGGGCGCTGCTGGAGGAGGCCGAGGAGGCATTCGGGTACGCGGCCGCCGGCCCGCTCGCGCTGCCCTGCGACGCCGACGCCTTCGTGCGGGTGCTGGAGCAGATCGAGGAGGAGGCCGCCGCCGGCGAGGTGGTGCCGAGGTGTGGCCTCGCCAGGGGCCACTCCGCGTACAGGCTGCTCGCCGCCGGCCGGCCGCTCCTCGTCGGCCGGTCCTAG
SiSAUR44	SETIT_032625mg	GroupIII	Protein	MEKGRRPGLITKTLDRCRSARRSKPQPAPAVGCFTVCVGAGRQRFVVRTECVNHRLFRALLEEAEEAFGYAAAGPLALPCDADAFVRVLEQIEEEAAAGEVVPRCGLARGHSAYRLLAAGRPLLVGRS
SiSAUR45	SETIT_032211mg	GroupIII	CDS	ATGATCAGCACCAAAAGGATTGCTCTGCTGTCCAAGCAATGGCAGAGGATGGCTGCACTGGGTAGGAAGCAGCTCGCTTGGCGGACGGCAAAGGAAGCCAATGAGTGCTGCACCTCTGTGGCAGGCAAGGCCGATGGGAGGCGGTTCGAGGTGCCACTGGTGTATCTTGGCACGACAGTCTTCGCGGAGCTCCTGCAAATGTCCCAGGAGGAGTTTGGCTTCGTGAGCGATGGGCGGATCACCCTTCCTTGTGATGCTGCAGTCATGGAGTATGCCATGTGCCTGCTCAGAAGAGGCACCTCAGCAGAAGTAGAGAAGGCATTTCTGAGCACCATGGCAGTTTCATGCCACTATGCAAGCTTTGCAGCATCATCTCTTGGAATTAGCCAGCAAGTTTCT…
SiSAUR45	SETIT_032211mg	GroupIII	Protein	MISTKRIALLSKQWQRMAALGRKQLAWRTAKEANECCTSVAGKADGRRFEVPLVYLGTTVFAELLQMSQEEFGFVSDGRITLPCDAAVMEYAMCLLRRGTSAEVEKAFLSTMAVSCHYASFAASSLGISQQVSVCTS
SiSAUR46	SETIT_032961mg	GroupIII	CDS	ATGATCAACGCCAAGAGGATTGCTCAGCTGGCCAAGAAGTGGCAGAGGATGGCAACATTGGGGAGAAAGCGGCTCTCCTGGGGGGTGGCAAAGGAAGCTGATGAGTGCTGCACCTCCGTGGCCAGCAAGGGCCACTGCGTGGTGTACACTGCCGACAAGAGGAGGTTCGAAGTTCCACTGGCATACCTCGGCACACCGGTATTCGCAGAGCTCCTGCGGATATCCCAGGAGGAGTTTGGCTTCGTGAGCAATGGGCGGATCACACTTCCTTGTGATGCTGCAGTAATGGAGTACACCATGTGCCTGCTCAGGAGAGGTTCCTCTGTAGAGTTAGAGAAAGCATTCCTGAGCACCATGGCAGCATCATACCACTATGCTAGC
SiSAUR46	SETIT_032961mg	GroupIII	Protein	MINAKRIAQLAKKWQRMATLGRKRLSWGVAKEADECCTSVASKGHCVVYTADKRRFEVPLAYLGTPVFAELLRISQEEFGFVSNGRITLPCDAAVMEYTMCLLRRGSSVELEKAFLSTMAASYHYAS
SiSAUR47	SETIT_031411mg	GroupIII	CDS	ATGATCAGTGCCAAGAGACTCGCTCAGATGGCAAGAAAGTGGCAAAGAATGGCCGCTCTCGCGAGGAAGAGGCTCATGCCCACCCCGGCGAAAGAGACCGAGGGATCGTCCTGCAGCAGCAGCACGTCGTCGGTGGCCGGCAAGGGCCACTGCATGGTGTACTCAGCTGACGGCAGGCGGTTTGAGGTCCCGCTGGCGTACCTCGCCACGGCGATCTTCAGCGAGCTCCTGAGCCTGTCGCAAGAGGAGTTCGGGTTCGCCGGTGATGACGGCAGGATCACACTGCCATGTGAAGCTGCGGTGGTGGAGTACGTCATGTGCTTGCTTAGGAGAAACGCCTCAGAAGAGGTCGAGGCGGCTTTCCTGAGCTCCATAGCGAGGCCCTGCCACTATGGAAGT…
SiSAUR47	SETIT_031411mg	GroupIII	Protein	MISAKRLAQMARKWQRMAALARKRLMPTPAKETEGSSCSSSTSSVAGKGHCMVYSADGRRFEVPLAYLATAIFSELLSLSQEEFGFAGDDGRITLPCEAAVVEYVMCLLRRNASEEVEAAFLSSIARPCHYGSGLAQSMGVSQQLCCF
SiSAUR48	SETIT_031437mg	GroupIII	CDS	ATGATCAGTGCCAAGAGGGTTGCTCAGCTGGCAAAGAAGTGGCAAAGAATGGCCGCGTTGGGGAGAAAGCGGCTCTCCTGGGGGGCAGCAAAGGAAGCCGATGAGTGCTGCACCTCTGTGGCAGGCAAGGGCCACTGTGTTGTGTATACGGTTGATGGGAGGCGGTTTGAGGTGCCACTGGCGTACCTCACCAAGACTGTCTTCACAGAGCTCTTGCAGATGTCCCATGAGGAGTTTGGCTTCACGAGTGATGGGAGGATCACAATCCCATGTGATGCTGCAGCCATGGAGTATGTTATGTGCCTGCTCAGAAGAAGTGCCTCTGCTGAGATAGAGAGGGCATTCCTGAGCACCATGGCAGTGCCATGCCACTATGCATACTGTGCAGCACCATCAGCA…
SiSAUR48	SETIT_031437mg	GroupIII	Protein	MISAKRVAQLAKKWQRMAALGRKRLSWGAAKEADECCTSVAGKGHCVVYTVDGRRFEVPLAYLTKTVFTELLQMSHEEFGFTSDGRITIPCDAAAMEYVMCLLRRSASAEIERAFLSTMAVPCHYAYCAAPSAGLSQPVVVCSS
SiSAUR49	SETIT_031436mg	GroupIII	CDS	ATGATCAGTGCGAAGAGACTTGTTCAAATGGCAAGGAAGTGGCAAAGAATGGCGGCCCTCGCAACGAAGAGGCTCACGTCGACACCGGCTACAGAGACTGACGGATCATCATGCAGCATGTCATCGGTGGCCGGCAAGGGCCATTGTGTGGTGTATTCAGCTGACGGCAGGCGGTTTGAGGTCCCGCTGGCATACCTCGGCACGACGGTCTTCGTAGAACTCCTGAGCATGTCGCAGGAGGAGTTCGGGTTTGCAGGCGACGACGGCAGGATCACACTGCCTTGCGATGCTGCGGTGATGGAGTATGTGATGTGCTTGCTTAGGAGAGAGGCCTCTGAAGAGGTCGAAAGGGCGTTCCTGAGCTCCATGGCGAAGTCTTGCCACTATGGAAATAGCTTG…
SiSAUR49	SETIT_031436mg	GroupIII	Protein	MISAKRLVQMARKWQRMAALATKRLTSTPATETDGSSCSMSSVAGKGHCVVYSADGRRFEVPLAYLGTTVFVELLSMSQEEFGFAGDDGRITLPCDAAVMEYVMCLLRREASEEVERAFLSSMAKSCHYGNSLTQPMGVAVTSF
SiSAUR50	SETIT_031400mg	GroupIII	CDS	ATGGTCAGTGCCAAGAGACTCGTCCAAATGGCGAAGAAGTGGCAGAGAATGGCCGCCCTGGCAAGGAAGCGGATCACGTCGGCGCCGGCGAAAGAAACCGAAGGGTCGCCGTGCAGCACATCGTCGGTGGCCGGCAAGGGCCACTGCGTGGTGTACTCGGCCGACGGCCGGCGGTTCGAGGTCCCGCTGGCGTACCTCGGAACGGCGATCTTCGGCGAGCTCCTGAGCCTGTCGCTGGAGGAGTTCGGGTTCGCCGGCGATGACGGCAGGATCACGCTGCCCTGCGATGCCGCCGTGATGGAGTACGTATTGTGTTTGCTCAGAAGAGACGCATCGGAAGAGGTCGTGAGGGCTTTCCTCCTGAGCTCCATGGCGAGGCCTTGCCACTATGGAAATGGC…
SiSAUR50	SETIT_031400mg	GroupIII	Protein	MVSAKRLVQMAKKWQRMAALARKRITSAPAKETEGSPCSTSSVAGKGHCVVYSADGRRFEVPLAYLGTAIFGELLSLSLEEFGFAGDDGRITLPCDAAVMEYVLCLLRRDASEEVVRAFLLSSMARPCHYGNGLVKSVGVSQEVAVSSF
SiSAUR51	SETIT_031416mg	GroupIII	CDS	ATGATCAGCGCCAAGAGGATCGCTCAGCTAGCCAAGAAGTGGCAGAGGATGGCGGCGCTCGGGAGGAAGCGCCTCGCCTGGGGGACGGCGGCGTCCAAGGAAGCCGGCGAGTGCTCCACCTCCGTCTCCGTGGCGAGCAAGGGCCACTGCGCGGTGTACAGCGCCGACGGGGCGCGGTTCGAGGTGCCGCTGGCGTGCCTCGGCACCGCGGTCTTCGCGGAGCTCCTGCGGATGTCGAGGGAGGAGTTCGGCTTCGCGGGCGGCGACGGCGGCAGGATCACGCTGCCCTGCGACGCCGCGGTCGTGGAGTACGCCATGTGCTTGCTCAGGAGGGGCGCCTCCGCCGAGCTGGAGCAGGCGTTCCTCAGCACCATGGCGACGTCGTGCCGCTACGCGAGC…
SiSAUR51	SETIT_031416mg	GroupIII	Protein	MISAKRIAQLAKKWQRMAALGRKRLAWGTAASKEAGECSTSVSVASKGHCAVYSADGARFEVPLACLGTAVFAELLRMSREEFGFAGGDGGRITLPCDAAVVEYAMCLLRRGASAELEQAFLSTMATSCRYASRVAPCVGAGQQVAV
SiSAUR52	SETIT_031413mg	GroupIII	CDS	ATGGTCAGCGCCAAGAGACTCGTTCAGATGGCGAAGAAGTGGCAGCGAATGGCTGGCCTGGCGAGGAAGCGGATCACATCGGCGCCGGCAAAGGAAACCGAAGGGCCCTGCAGCACGTCGACGTCGGTGGCCGGCAAGGGTTGCTGCGTCGTGTACTCGGCCGACGGCCGGAGGTTCGAGGTCCCGCTGGCGTACCTCGGCACGGCGGTCTTCGGCGAGCTCCTGAACATGTCGCAGGAGGAGTTCGGGTTCGCCGGCGATGATGGCAGGATCACGCTGCCCTGCGATGCTGCCGTGATGGAGTACGTGTTGTGTTTGCTCAGAAGAGACGCATCGGAAGAGGTCGTGAGGGCGTTCCTGAGCTCCATGGCGAGGCCTTGCCACTATGGAAATGGCTTG…
SiSAUR52	SETIT_031413mg	GroupIII	Protein	MVSAKRLVQMAKKWQRMAGLARKRITSAPAKETEGPCSTSTSVAGKGCCVVYSADGRRFEVPLAYLGTAVFGELLNMSQEEFGFAGDDGRITLPCDAAVMEYVLCLLRRDASEEVVRAFLSSMARPCHYGNGLAQSMGVSQQVAVASF
SiSAUR53	SETIT_031897mg	GroupIII	CDS	AGAAGAAAGGAAGAAATGACCATGATCAGTGCCAAGAGGGTTGCTCAGCTGGCAAAGAAGTGGCAAAGAATGGCCGCGTTGGGGAGAAAGCGGCTCTCCTGGGGGGCAGCAAAGGAAGCCGATGATTGCTGCACCTCTGTGGCAGGCAAGGGCCACTGTGTTGTGTATACGGTTGATGGGAGGCGGTTTGAGGTGCCACTGGCGTACCTCACCAAGACTGTCTTCACAGAGCTCTTGCAGATGTCCCATGAGGAGTTTGGCTTCACGAGTGATGGGAGGATCACAATCCCATGTGATGCTGCAGCCATGGAGTATGTTATGTGCCTGCTCAGAAGAAGCGCCTCTGCTGAGATAGAGAGGGCATTCCTGAGCACCATGGCAGTGCCATGCCACTTTGCA…
SiSAUR53	SETIT_031897mg	GroupIII	Protein	RRKEEMTMISAKRVAQLAKKWQRMAALGRKRLSWGAAKEADDCCTSVAGKGHCVVYTVDGRRFEVPLAYLTKTVFTELLQMSHEEFGFTSDGRITIPCDAAAMEYVMCLLRRSASAEIERAFLSTMAVPCHFAYCAAPSAGLSQPVVVCSS
SiSAUR54	SETIT_031412mg	GroupIII	CDS	ATGGTCAGTGCCAAGAGACTCATCCAAATGGCGAAGAAGTGGCAAAGAATGGCGGCCCTTGCGAGGAAGCGGATCACGTCGGCGCCGGCGAAAGAAACCGAAGGGTCACCGTGCAGCACGTCGTCGGTGGCCGGCAAGGGCCACTGCGTGGTGTACTCGGCCGACGGCAGGCGATTCGAGGTCCCGCTGGCGTACCTCGGCACGGCGATCTTCGGCGAGCTCCTGAGCCTGTCGCAGGAGGAGTTCGGGTTCGCCGGCGATGACGGAAGGATCACACTGCCCTGTGAAGCTGCGGTGGTGGAGTACGTCATGTGCTTGCTTAGGAGAAACGCATCAGAAGAGGTCGAGGCGGCTTTCCTGAGCTCCATAGCGAGGCCCTGCCACTATGGCAGTGGCTGG…
SiSAUR54	SETIT_031412mg	GroupIII	Protein	MVSAKRLIQMAKKWQRMAALARKRITSAPAKETEGSPCSTSSVAGKGHCVVYSADGRRFEVPLAYLGTAIFGELLSLSQEEFGFAGDDGRITLPCEAAVVEYVMCLLRRNASEEVEAAFLSSIARPCHYGSGWAQSMGVSQQLAVSIF
SiSAUR55	SETIT_033091mg	GroupIII	CDS	ATGTCTGCCTTTGCAGCTAGCAATGCATATGCCGCCACATCCTGCACCACTTCATCAGTTGCCGACAAGGGCCATTGTGCCATGTACACAGCGGATGGGAGGAGGTTCGAGGTCCCATTAGCATACCTCGGCACAATGGTCTTCAGTGAGTTGCTGAGGATGTCCCAGGAGGAGTTTGGCTTCACAAGGGACGGCAGGATCACACTGCCCTGTGATGCATCTGTGCTGGAGTATGTGATGTGCTTGCTCAGAAGAAATGCATCAGAGGAAGTGGAGAAGGCGTTCCTGAGCTCTGTAGTGATTCCTTGCCAACATTCAAACTATACGTCGCCACCTGTGGCGGTGCATCAGCAATTTGCAGTTTGTAGCTCCTGA
SiSAUR55	SETIT_033091mg	GroupIII	Protein	MSAFAASNAYAATSCTTSSVADKGHCAMYTADGRRFEVPLAYLGTMVFSELLRMSQEEFGFTRDGRITLPCDASVLEYVMCLLRRNASEEVEKAFLSSVVIPCQHSNYTSPPVAVHQQFAVCSS
SiSAUR56	SETIT_033043mg	GroupIII	CDS	ATGCATGTCGTCGTGATCGGCAAGGGTCACTGCGTCGTGTACTCTGCCGACGGCCGGCATTTCGAGGTCCCCCTGGCGTTCCTCGGAACGGCGCTCTTCGGCGAGCTCCTGCGGATGTCGCAGGAGGAGTTCGGGTTCACGAGCGACGATGGCAGGATCACGCTGCCCTGGGACGCCGCGGTGATAGAGTACGTCATGTGTCTGCTTAGGAAAGATGCCTCTAAGGAGGTTGTGAGGGCGCTCTTGAGCTCCATGGTCAGGGCATGCTGCAATGTCAGCGGCGTGCAGCCGTGCAGCCAGCAGTTAGCTGTCTGTGCATAG
SiSAUR56	SETIT_033043mg	GroupIII	Protein	MHVVVIGKGHCVVYSADGRHFEVPLAFLGTALFGELLRMSQEEFGFTSDDGRITLPWDAAVIEYVMCLLRKDASKEVVRALLSSMVRACCNVSGVQPCSQQLAVCA
SiSAUR57	SETIT_031310mg	GroupIII	CDS	ATGGGGTCCTCGTGCCTCTTCCCGGGTATACACCGCTCACTATCCAGCTTCCAGAAAGACAGAAGAAAGAAAGTAATCATGATCAGCACCAAGAGGATTGCTCAGATGGCCAAGAAGTGGCAGAGGATGGCAGTGTTGGGGAGAAAGCGGCTCTCTTGGAGGATGGTGAAGGAAAGCGATGGGTGTTGCAACTCTGTGGCGGGCAAGGGCCACTGCGTGATGTACACTTCCGATGGGAGGCGGTTTGAGGTACCACTTGCGTACCTTGGCACACCGGTCTTTGCAGAGCTCCTACGGATGTCCCAGGAGGAGTTCGGCTTCATGAGCGATGGGCGGATCACACTTCCTTGTGATGCCATGGTCATGGAGTACGCCATGTGCCTCCTCAGGAGAGGCTCC…
SiSAUR57	SETIT_031310mg	GroupIII	Protein	MGSSCLFPGIHRSLSSFQKDRRKKVIMISTKRIAQMAKKWQRMAVLGRKRLSWRMVKESDGCCNSVAGKGHCVMYTSDGRRFEVPLAYLGTPVFAELLRMSQEEFGFMSDGRITLPCDAMVMEYAMCLLRRGSSAEVEKAFLSTMAVSCHYASCMAPSVGVSHQVIV
SiSAUR58	SETIT_031398mg	GroupIII	CDS	ATGGTCAGTGCCAAGAGACTCGTTCAGATGGCAAAGAAGTGGCAGAGAATGGCTGCTCTGGCGAGGAAGCGGCTCACGTCGACGCCACGGAAAGAAGACGAAGGCTCGTGGGGCGCATCGACGTCGTCGGTGGCTGGCAAGGGCCACTGCGTCGTGTACTCCTCCGACGGGAGGCGGTTCGAGGTCCCGCTGGCGTACCTCGGCACGGCGGTCTTCGGCGAGCTCCTGAGCATGGCGCAGGAGGAGTTCGGGTTCGCCGGCGACGATGGCAGGATCTCGCTGCCCTGTGACGCTGCGGTGATGGAGTACGTCATGTGTTTGCTTAGAAGAGAGGCCTCTGAAGAGGTTCTGAGGGTGTTCTTGAGCTCCATCGTCAGGCCTTGCCACCACACTGTCAGC…
SiSAUR58	SETIT_031398mg	GroupIII	Protein	MVSAKRLVQMAKKWQRMAALARKRLTSTPRKEDEGSWGASTSSVAGKGHCVVYSSDGRRFEVPLAYLGTAVFGELLSMAQEEFGFAGDDGRISLPCDAAVMEYVMCLLRREASEEVLRVFLSSIVRPCHHTVSGMAPSMGIMHQPAVCV
SiSAUR59	SETIT_031462mg	GroupIII	CDS	ATGGTCAGCGCCAAGAGGATCGCTCAGCTGGCCAAGAAGTGGCAGAGGATGGCAGCACTTGGAAGGAAGCGCCTCACCTGGGGCGCCGCAGCAAAGGAAGCCGATGAGTGCTGCACCTCTGTGGCGAGCAAGGGCCACTGCGCGGTGTACACCTCTGACGGGGCTCGGTTTGAGGTGCCATTGGCGTGCCTCGGAACAGCAGTCTTCGCGGAGCTCCTGCGGATGTCAAGGGAGGAGTTTGGCTTTGGGAGCGAAGATGGCAGGATCACGTTGCCCTGCGATGCCAAGGTCATGGAGTACGCCATGTGCTTGCTCAGGAGGGGCGCCTCTGCGGAGGTGGAGAAGGCGTTCTTGAGCACCATGGCGATGTCGTGCCACTATGCAAATCATGTAGCGCCC…
SiSAUR59	SETIT_031462mg	GroupIII	Protein	MVSAKRIAQLAKKWQRMAALGRKRLTWGAAAKEADECCTSVASKGHCAVYTSDGARFEVPLACLGTAVFAELLRMSREEFGFGSEDGRITLPCDAKVMEYAMCLLRRGASAEVEKAFLSTMAMSCHYANHVAPYVTACC
SiSAUR60	SETIT_033136mg	GroupIII	CDS	ATGATCAGCACCAAGAGGATTGCTCAGCTGGCCAAGAAGTGGCAGAGGATGGCAGCGCTTGGGAGGAAGCAACTCACCTGGCGGGCAGCAGCAATGGAAGCCGACGAGTGCTGCACCTCTGTGGCGAGCAAGGGCCACTGCGTGGTGTACACCACTGATGGGGTGCGGTTCGAGGTGCCATTGGCGTGCCTCAGCACAGCAGTCTTTGCAGAGCTCCTGCGGATGTCACAGGAGGAGTTCGGCTTTGGGGGTGATGATGGCAAGATCACTCTGTCCTGCGACGCTGCGGTCATGGATTACGCCATGTGTTTGCTCAGGAAGGGCGCCTCTGCAGAGGTGGAGAAGGCGTTCCTCAGCACCATGGCGATGTCGTGCCACTATGCAAACCATGTGGTTCCG…
SiSAUR60	SETIT_033136mg	GroupIII	Protein	MISTKRIAQLAKKWQRMAALGRKQLTWRAAAMEADECCTSVASKGHCVVYTTDGVRFEVPLACLSTAVFAELLRMSQEEFGFGGDDGKITLSCDAAVMDYAMCLLRKGASAEVEKAFLSTMAMSCHYANHVVPYVAVCLVVHQ
SiSAUR61	SETIT_032097mg	GroupIII	CDS	ATGGTCAGCGCCAAGAGACTCGTTCAGATGGCGAAGAAGTGGCAGCGAATGGCTGGCCTGGCGAGGAAGCGGATCACATCGGCGCCGGCAAAGGAAACCGAAGGGCCCTGCAGCACGTCGACGTCGGTGGCCGGCAAGGGTTGCTGCGTCGTGTACTCGGCCGACGGCCGGAGGTTCGAGGTCCCGCTGGCGTACCTCGGCACGGCGGTCTTCGGCGAGCTCCTGAACATGTCGCAGGAGGAGTTCGGGTTCGCCGGCGATGATGGCAGGATCACGCTGCCCTGCGATGCTGCCGTGATGGAGTACGTGTTGTGTTTGCTCAGAAGAGACGCATCGGAAGAGGTCGTGAGGGCGTTCCTGAGCTCCATGGCGAGGCCTTGCCACTATGGAAATGGCTTG…
SiSAUR61	SETIT_032097mg	GroupIII	Protein	MVSAKRLVQMAKKWQRMAGLARKRITSAPAKETEGPCSTSTSVAGKGCCVVYSADGRRFEVPLAYLGTAVFGELLNMSQEEFGFAGDDGRITLPCDAAVMEYVLCLLRRDASEEVVRAFLSSMARPCHYGNGLAQSMGVSQQ
SiSAUR62	SETIT_032098mg	GroupIII	CDS	AGAAAGAGAAGGGCCAAGTCACCAACCATGATCAGCGCCAAGAGGATCGCTCAGCTAGCCAAGAAGTGGCAGAGGATGGCGGCGCTCGGGAGGAAGCGCCTCGCCTGGGGGACGGCGGCGTCCAAGGAAGCCGGCGAGTGCTCCACCTCCGTCTCCGTGGCGAGCAAGGGCCACTGCGCGGTGTACAGCGCCGACGGGGCGCGGTTCGAGGTGCCGCTGGCGTGCCTCGGCACCGCGGTCTTCGCGGAGCTCCTGCGGATGTCGAGGGAGGAGTTCGGCTTCGCGGGCGGCGACGGCGGCAGGATCACGCTGCCCTGCGACGCCGCGGTCGTGGAGTACGCCATGTGCTTGCTCAGGAGGGGCGCCTCCGCCGAGCTGGAGCAGGCGTTCCTCAGCACC…
SiSAUR62	SETIT_032098mg	GroupIII	Protein	RKRRAKSPTMISAKRIAQLAKKWQRMAALGRKRLAWGTAASKEAGECSTSVSVASKGHCAVYSADGARFEVPLACLGTAVFAELLRMSREEFGFAGGDGGRITLPCDAAVVEYAMCLLRRGASAELEQAFLSTMATSCRYASRVAPCVGAGQQVAV
SiSAUR63	SETIT_033195mg	GroupIII	CDS	ATGATGGGCTCGCTCAAGCTGACGGAGATCGTCTCCAAGAAGCTCGGCGGCGGCAAGGTCACCTCGCCGAGCGCGGCGCCGTGCCCGCGGGGCCACTTCGCCGCCTACACCCGGGACGGGCGCCGCTTCTTCATCCCCATCGCCTACCTCGGCAGCGAAACCTTCCGGGAGCTCCTCAACATGGCCGAGGAGGAGTTCGGCGCGCCCGGCGGCCGCCCCATCGTGCTGCCCTGCTCCGCCGACCGCCTCGAGCAGATCCTCGACGCCTTCCGCAGCGGCGGCGGCGCCAAGAAGAAGTGCGCCGGCGGCAGGATCAGCAAGATCTGGTAG
SiSAUR63	SETIT_033195mg	GroupIII	Protein	MMGSLKLTEIVSKKLGGGKVTSPSAAPCPRGHFAAYTRDGRRFFIPIAYLGSETFRELLNMAEEEFGAPGGRPIVLPCSADRLEQILDAFRSGGGAKKKCAGGRISKIW
SiSAUR64	SETIT_019300mg	GroupII	CDS	ATGGCCGTCCCACCGGTCGGGCTCCGGCTCCGGCTGCCGGCTGGGCCACGCGCCCATGCACCGCCCGAAGCTGGTGGTGGCCTGGCAGTGGGGGACCAGACCACTGACAAGGGGCAGCGAGCGAGTGACCGGTGGTGGGTGGCTCGGTTAAAGGGCCGGCCGCCCGGCCAGGGTCAGAGCGACAAGTTGGGCCCGGCCCACCGGCTTTCTGTCGCCCGCCCCCCGTACCCCGCCGGGTACAGCCGGTACCACCACCTTGTACGACACGACCCCTCTCCGGCCCTCCGTCTCCTCCTCCCCCGCGGCCCCGCCTCCCCCCGGCTTCCTTTTATAAAGCGCGCAGCCCGGAGCTCCACCCGCACCGCTCCAGCTCCACCGGCCATGAAGCGGCTCCTGAGG…
SiSAUR64	SETIT_019300mg	GroupII	Protein	MAVPPVGLRLRLPAGPRAHAPPEAGGGLAVGDQTTDKGQRASDRWWVARLKGRPPGQGQSDKLGPAHRLSVARPPYPAGYSRYHHLVRHDPSPALRLLLPRGPASPRLPFIKRAARSSTRTAPAPPAMKRLLRRLSGTVAAAEDGAGPAAARGHLRQKKGKGAASASAAVVPEGHVPVCVGEEGGPVERFAVRAELLGEPAFAALLRRAAQEYGYAHPGALRIPCPAAEFRRLLLRLSDDNPSSSSAAATTC
SiSAUR65	SETIT_019196mg	GroupIII	CDS	ATGGGGGAGCAAGGCAGGTCAAGCAGCAACAAGATCAGAGACATTGTGAGGCTGCAGCAGCTTCTCAAGAAGTGGAAGAGGCTTGCACTCTCACCAAAAGCCGGCAAGAGCAACGGCAGCCATGGTGTTCCCAAGGGGTTCTTCGCGGTGTGCGTCGGCGAGGAGATGAAGAGGTTTGTGATCCCCACGGAGTACCTGGGCCACTGGGCATTTGAGGAGCTCCTGAAGGAAGCAGAGGAGGAGTTCGGGTTCCGGCATGAGGGGGCTCTGAGGATCCCCTGTGATGTGGAGGTGTTTGAGGGCATCCTGAGGCTGGTGGGCAGGAAGGAGGAGGCAGTTTGCTACTGTTCTTCAGAGCCTGGGATCTTGTGCAGATGA
SiSAUR65	SETIT_019196mg	GroupIII	Protein	MGEQGRSSSNKIRDIVRLQQLLKKWKRLALSPKAGKSNGSHGVPKGFFAVCVGEEMKRFVIPTEYLGHWAFEELLKEAEEEFGFRHEGALRIPCDVEVFEGILRLVGRKEEAVCYCSSEPGILCR
SiSAUR66	SETIT_019067mg	GroupIII	CDS	TCTTGTTCTTGCTGGATACAACCGATGATGGCGATGAAGGGCTACTTCCGGGCGCCGAGGCTCCACGGGAGGAAGCAGCAGCAGGCGGCGGCGCAGCGGGGGGAGCTCTGCGGCGGGGAGAGCCTGAGCGCCGCGCTGCTCGAAGCCGGCGACGAGCTGGCGGCGGCGGTGGCGGTGCCGAAGGGTTACTTCGCTGTGTACGTGGGCGCGGAGGCGCGGCGGTTCGTGGTGCCGACGAGCTACCTCCGCCAGCCGGCGTTCCGGGACCTCATGGAGCGCGCCGCCGACGAGTTCGGCTTCGCGCAGGCCGGCGGCATCCGCATCCCGTGCCGCGAGGAGGACTTCCAGGCCACCGTCGCCGCGCTCGAGGCCGCTGTTGCGGCGCGCCGGCGCCGGCGG…
SiSAUR66	SETIT_019067mg	GroupIII	Protein	SCSCWIQPMMAMKGYFRAPRLHGRKQQQAAAQRGELCGGESLSAALLEAGDELAAAVAVPKGYFAVYVGAEARRFVVPTSYLRQPAFRDLMERAADEFGFAQAGGIRIPCREEDFQATVAALEAAVAARRRRRPGRAGMAAAKLPKAWSL
SiSAUR67	SETIT_018834mg	GroupIII	CDS	ATGGCGAAGAAGATGGCGCAGTCGGCGAGCCTGAAGCAGATCCTGAGGCGGTGCTCAAGCCTGGGGCGGCGGCAGCAGGACGTGGTGCCGAGGGGGCACTTCCCTGTGTACGTCGGCGAGAGCCGGTGCCGGTTCGTCGTGCCCATCGCCTGCCTGGAGCACCCGCAGTTCCTCGTGCTCCTGCGGATGGCCGAGGAGGAGTTCGGCTTCGACCACGACGCCGCCATCACCCTGCCCTGCGACGAGGCCGTCTTCGAGGCGCTCCTCGCCTCCTTGGTGCACTGA
SiSAUR67	SETIT_018834mg	GroupIII	Protein	MAKKMAQSASLKQILRRCSSLGRRQQDVVPRGHFPVYVGESRCRFVVPIACLEHPQFLVLLRMAEEEFGFDHDAAITLPCDEAVFEALLASLVH
SiSAUR68	SETIT_019642mg	GroupIII	CDS	ATGGCGAGGCAGGGCGCGCAGCTGAAAAGGATGCTACGGAGGTGCTCGTCGAGCCTGGGGAGGAGGGACGAGGCCGGGCCGCCGGGGGACGTGCCCAGGGGCCACTTCGCCGTGTACGTCGGCGCCGACAGGAGCCGGTACATCGTGCCGGTGGCGTGCCTGGACGCGCCCGAGTTCCAGGAGCTGCTCAGGAAGGCGGAGGAGGAGTTCGGGTTCGGCCACGACATGGGCATCACCCTGCCCTGCGACGAGGCCACCTTCCACGCCGTCCTCGCCGCCGCCGCTATCAGATGA
SiSAUR68	SETIT_019642mg	GroupIII	Protein	MARQGAQLKRMLRRCSSSLGRRDEAGPPGDVPRGHFAVYVGADRSRYIVPVACLDAPEFQELLRKAEEEFGFGHDMGITLPCDEATFHAVLAAAAIR
SiSAUR69	SETIT_018569mg	GroupIII	CDS	ATGAAGGAAGGCGGCGAGAAGAAGAACATCCTGGCCAAGACGTTGCAGCGGTGCCGGACCTCGCTGGCGGCGGCCCACCGTAGGCGCCCGCCGCCGGCGCAGGCGCCCGACAGGTCCGCGTCGTGGGGCGGCGCCGCCGTCCCCGCGGCCGGCTACTTCACGGTGCTGGTGGGCCCGGAGAAGGAGCGGTTCGGGGTGCGCGCCCGCTGCGCCAACCACCCGCTGTTCCGGGCGCTGCTGGACGAGGCCGAGACCGAGTACGGCTTCGCCGGCTGCGACGGGCCCCTCGAGCTGCCATGCGCCGTCGACGACTTCATGCAGGTCATGTGGGAGATGGAGCAGGGAGACCCCACCGCGTCGCCGGGATGCGGGCGCTTCGCCGCCGGAAGCAGCAGAGGG…
SiSAUR69	SETIT_018569mg	GroupIII	Protein	MKEGGEKKNILAKTLQRCRTSLAAAHRRRPPPAQAPDRSASWGGAAVPAAGYFTVLVGPEKERFGVRARCANHPLFRALLDEAETEYGFAGCDGPLELPCAVDDFMQVMWEMEQGDPTASPGCGRFAAGSSRGHHLHQVTGYQMVSPARFLVAGRS
SiSAUR70	SETIT_020054mg	GroupIII	CDS	ATGAGGACCACGCAGAGGCAGCGGCAGCAACCGGAGGAAGGCTCCCGCGGGCACCTCCTGGCGGGTACCCCGTCGCGGCACGACTCGCCGGCGCGGACGGCGGCGGCCACCAAGGGATGCGCGACGTTCTTGGTGGAGGGGGACGAGGGAGAGGAGCCACGCCGGGTGGCGGTGCCCGTGGCGCGGCTGGGCCACCCGCGGATGCGTGAGCTGCTCGGGGAGGCCCGGGAGGAGTACGGGTTCGAGCACGAGGGCGCCGTCGTCGTCCCGTGCGGCGTCGAGCGGTTCATGCAGGCGGTCGAGGCCTCGGCGTCCGCGTCGGCGGGGCACCGGCACGGGCACGGGCACCACCACCACTTCCGCCTGCCTCACATCCACATCGCCCGCTGCTTCCGGCCG…
SiSAUR70	SETIT_020054mg	GroupIII	Protein	MRTTQRQRQQPEEGSRGHLLAGTPSRHDSPARTAAATKGCATFLVEGDEGEEPRRVAVPVARLGHPRMRELLGEAREEYGFEHEGAVVVPCGVERFMQAVEASASASAGHRHGHGHHHHFRLPHIHIARCFRPSHVVA
SiSAUR71	SETIT_018381mg	GroupIII	CDS	ATGCTGACGAGGCGGCACGGAGGGTTCCGGCTCGGCCGGAAGCTGCTCAGCGTCTGGCGCTGGGCGCTCTGCCGCCGCCGGCGCCGCCGCGGCCGCGGGTACCTCCGCCTGCAGCCCTTCCAAGCAGCAGGGGGCGCCAACAGCAAGAGGTCCCCCCTGGCGGCTGCAGCGGTGTGCGCCAAGAAGCAGCAGCACGAGCAGCAGTTCGTGGTGCAGCGCGACGACAACGACGCCTCCTCGCCGCGGATGCTGACGTGGGGGCGGTCGCTGGCGCGGCGGATGAGGCTGCAACTGCGCCGGCGCGGGGGCGGCGGCGCCAAGGACCGGCTGCTGGAGGACGCCGCCGCGGAGGCCACCACGCCCAAGGGGCAGGTGGCGGTGTACGTGGGCGGCGCCGAG…
SiSAUR71	SETIT_018381mg	GroupIII	Protein	MLTRRHGGFRLGRKLLSVWRWALCRRRRRRGRGYLRLQPFQAAGGANSKRSPLAAAAVCAKKQQHEQQFVVQRDDNDASSPRMLTWGRSLARRMRLQLRRRGGGGAKDRLLEDAAAEATTPKGQVAVYVGGAEPGGESMRYVVPVVYFNHPLFGELLREAEEEFGFEHPGGITIPCAASRFERAAAVAAAGGGGKKVPGWW
SiSAUR72	SETIT_018749mg	GroupIII	CDS	ATGCAGGGGGAGGAGAAGAGGGGGAAGGTGAAGAAGGGGTGGCTGGCGGTGCGCGTCGGCGCCGAGGGCGACGAGGGCGGCTTCCAGCGGTTCGTCATCCCCATCGCCTACCTCTACCACCCGCTCTTCCGGCGCCTGCTCGAGGCCGCGCGCGACGCCTACGGCTACGACTACTCGGCGGGGCCGCTGCGCCTGCCGTGCTCCGTTGACGAGTTCCTCCGCCTGCGCGCGCTCGTCGACCGCGAGACGCAGGCCGCGCCCTCCTCGTCGTCGCACCGCGTGCACGCCGGCGGACACGGCCACTACTCCCTGTCCCCGTGCACCCGCGCCAAGGTCAGCTCCTGA
SiSAUR72	SETIT_018749mg	GroupIII	Protein	MQGEEKRGKVKKGWLAVRVGAEGDEGGFQRFVIPIAYLYHPLFRRLLEAARDAYGYDYSAGPLRLPCSVDEFLRLRALVDRETQAAPSSSSHRVHAGGHGHYSLSPCTRAKVSS
