# Supplementary material for: Genome-wide identification and expression analysis of the SAUR gene family in foxtail millet (Setaria italica L.)
Source: BMC Plant Biol. 2023 Jan 14;23:31. doi: 10.1186/s12870-023-04055-8 (PMC9840322; doi:10.1186/s12870-023-04055-8)
Supplement: Supplementary file 2 — Additional file 2: Table S2. Secondary structure prediction and subcellular localization of SiSAURs infoxtail millet. [file 12870_2023_4055_MOESM2_ESM.xlsx]

## Sheet: Sheet1
Table S2 Secondary structure prediction and subcellular localization of SiSAURs in foxtail millet
Gene	α-helix (%)	Extended strand (%)	β-turn (%)	Random curl (%)	Subcellular localization	Domain
SiSAUR1	38.75	17.5	7.5	36.25	cytoplasmic	Auxin_inducible
SiSAUR2	31.58	18.95	9.47	40	cytoplasmic	Auxin_inducible
SiSAUR3	34.78	20	5.22	40	cytoplasmic	Auxin_inducible
SiSAUR4	33.05	14.41	3.39	49.15	mitochondrial	Auxin_inducible
SiSAUR5	42.86	13.45	9.24	34.45	mitochondrial	Auxin_inducible
SiSAUR6	36.99	15.03	6.36	41.62	cytoplasmic	Auxin_inducible
SiSAUR7	34.51	14.79	11.97	38.73	nuclear	Auxin_inducible
SiSAUR8	42.11	9.77	6.02	42.11	nuclear	Auxin_inducible
SiSAUR9	37.21	13.18	10.08	39.53	mitochondrial	Auxin_inducible
SiSAUR10	39.74	13.25	3.31	43.71	nuclear	Auxin_inducible
SiSAUR11	45.04	16.03	5.34	33.59	mitochondrial	Auxin_inducible
SiSAUR12	39.08	10.92	3.45	46.55	nuclear	Auxin_inducible
SiSAUR13	20.11	11.26	5.63	63	mitochondrial	Auxin_inducible
SiSAUR14	36.63	15.84	10.89	36.63	nuclear	Auxin_inducible
SiSAUR15	42.98	11.4	8.77	36.84	mitochondrial	Auxin_inducible
SiSAUR16	35.48	16.13	7.53	40.86	mitochondrial	Auxin_inducible
SiSAUR17	40.43	18.09	8.51	32.98	mitochondrial	Auxin_inducible
SiSAUR18	30.86	9.38	7.81	51.95	mitochondrial	Auxin_inducible
SiSAUR19	36.36	8.33	3.79	51.52	mitochondrial	Auxin_inducible
SiSAUR20	33.46	14.17	6.3	46.06	mitochondrial	Auxin_inducible
SiSAUR21	35	19.17	5.83	40	mitochondrial	Auxin_inducible
SiSAUR22	42.76	14.48	4.14	38.62	nuclear	Auxin_inducible
SiSAUR23	38.89	17.36	5.56	38.19	nuclear	Auxin_inducible
SiSAUR24	43.45	14.48	4.83	37.24	nuclear	Auxin_inducible
SiSAUR25	37.66	18.18	7.79	36.36	mitochondrial	Auxin_inducible
SiSAUR26	42.67	17.33	6.67	33.33	cytoplasmic	Auxin_inducible
SiSAUR27	33.33	15.69	6.86	44.12	cytoplasmic	Auxin_inducible
SiSAUR28	33.33	15.69	6.86	44.12	cytoplasmic	Auxin_inducible
SiSAUR29	26.47	18.63	5.88	49.02	cytoplasmic	Auxin_inducible
SiSAUR30	24.2	18.47	3.18	54.14	nuclear	Auxin_inducible
SiSAUR31	30.72	7.83	6.02	55.42	cytoplasmic	Auxin_inducible
SiSAUR32	26.06	13.83	9.57	50.53	mitochondrial	Auxin_inducible
SiSAUR33	53.15	6.99	4.9	34.97	cytoplasmic	Auxin_inducible
SiSAUR34	58.33	8.33	9.85	23.48	mitochondrial	Auxin_inducible
SiSAUR35	18.05	27.82	7.52	46.62	cytoplasmic	Auxin_inducible
SiSAUR36	47.37	11.11	4.68	36.84	nuclear	Auxin_inducible
SiSAUR37	31.21	15.61	7.51	45.66	nuclear	Auxin_inducible
SiSAUR38	44.12	14.71	2.21	38.97	nuclear	Auxin_inducible
SiSAUR39	43.86	5.26	7.89	42.98	mitochondrial	Auxin_inducible
SiSAUR40	34.58	16.82	4.67	43.93	mitochondrial	Auxin_inducible
SiSAUR41	36.19	20	4.76	39.05	cytoplasmic	Auxin_inducible
SiSAUR42	30.97	12.26	5.16	51.61	mitochondrial	Auxin_inducible
SiSAUR43	32.02	8.99	7.3	51.69	cytoplasmic	Auxin_inducible
SiSAUR44	38.28	12.5	3.91	45.31	cytoplasmic	Auxin_inducible
SiSAUR45	45.26	16.06	2.92	35.77	mitochondrial	Auxin_inducible
SiSAUR46	46.46	13.39	6.3	33.86	mitochondrial	Auxin_inducible
SiSAUR47	40.54	11.49	3.38	44.59	mitochondrial	Auxin_inducible
SiSAUR48	47.92	13.89	4.17	34.03	mitochondrial	Auxin_inducible
SiSAUR49	45.14	9.72	4.86	40.28	mitochondrial	Auxin_inducible
SiSAUR50	40.94	14.77	3.36	40.94	mitochondrial	Auxin_inducible
SiSAUR51	38.78	13.61	6.12	41.5	mitochondrial	Auxin_inducible
SiSAUR52	43.24	15.54	4.73	36.49	mitochondrial	Auxin_inducible
SiSAUR53	43.05	13.91	3.97	39.07	cytoplasmic	Auxin_inducible
SiSAUR54	43.92	12.84	4.73	38.51	mitochondrial	Auxin_inducible
SiSAUR55	43.55	16.94	8.06	31.45	cytoplasmic	Auxin_inducible
SiSAUR56	44.34	21.7	7.55	26.42	cytoplasmic	Auxin_inducible
SiSAUR57	45.51	12.57	5.99	35.93	mitochondrial	Auxin_inducible
SiSAUR58	41.61	13.42	4.03	40.94	mitochondrial	Auxin_inducible
SiSAUR59	50.36	10.07	5.76	33.81	mitochondrial	Auxin_inducible
SiSAUR60	49.65	11.89	6.29	32.17	mitochondrial	Auxin_inducible
SiSAUR61	46.48	9.86	4.23	39.44	mitochondrial	Auxin_inducible
SiSAUR62	41.67	12.18	5.13	41.03	mitochondrial	Auxin_inducible
SiSAUR63	30.28	20.18	10.09	39.45	cytoplasmic	Auxin_inducible
SiSAUR64	31.35	13.89	6.35	48.41	nuclear	Auxin_inducible
SiSAUR65	43.2	14.4	7.2	35.2	cytoplasmic	Auxin_inducible
SiSAUR66	54.67	7.33	8	30	mitochondrial	Auxin_inducible
SiSAUR67	45.74	14.89	3.19	36.17	mitochondrial	Auxin_inducible
SiSAUR68	45.36	16.49	3.09	35.05	mitochondrial	Auxin_inducible
SiSAUR69	32.05	10.9	3.21	53.85	cytoplasmic	Auxin_inducible
SiSAUR70	21.01	16.67	5.07	57.25	nuclear	Auxin_inducible
SiSAUR71	35.82	14.43	5.97	43.78	mitochondrial	Auxin_inducible
SiSAUR72	29.82	17.54	7.89	44.74	cytoplasmic	Auxin_inducible
