# Supplementary material for: Genome-wide identification and expression analysis of the SAUR gene family in foxtail millet (Setaria italica L.)
Source: BMC Plant Biol. 2023 Jan 14;23:31. doi: 10.1186/s12870-023-04055-8 (PMC9840322; doi:10.1186/s12870-023-04055-8)
Supplement: Supplementary file 3 — Additional file 3: Table S3. Subfamiliesand protein sequences of Arabidopsis thaliana and Oryza sativa. [file 12870_2023_4055_MOESM3_ESM.xlsx]

## Sheet: sheet1
Table S3 Subfamilies and protein sequences of Arabidopsis thaliana and Oryza sativa.
Gene	Gene ID	Subfamily	Sequences
AtSAUR1	AT4G34770	GroupIII	MGIQLIGLSQAKQKLQRSLSARIASLLATSGTNNVPKGHVAVYVGETYHRKRFVIPISYLNHPLFQGLLNLAEEEFGFDHPMGGLTIPCTEDYFTALASILSGS
AtSAUR2	AT4G34780	GroupIII	MIRFKTIVFQVKRVLDKKISRLRHIINVRKGHFAVYVGEDEMETKRFVVPISYLNHPLFQALLRKAEDEFGTDHQRTYLTIPCAKDVFLDITSRLKRNKFISTEIN
AtSAUR3	AT4G34790	GroupIII	MGLMRSMLPNAKQIFKSQSMRNKNGSSSPSTTTTTSGLVPKGHVAVYVGEQMEKKRFVVPISYLNHPLFREFLNRAEEECGFHHSMGGLTIPCREESFLYLITSHQLH
AtSAUR4	AT4G34800	GroupIII	MAIRLSRVINSKQSQKQQSRVPKGHVAVYVGEEMESKKRFVVPISYLNHPSFQGLLSRAEEEFGFNHPIGGLTIPCREETFVGLLNSYGCIVST
AtSAUR5	AT4G34810	GroupIII	MKKKKLSFKAKRKMGLSRFAISNATKQILKLNSLANRNRTSSSSSDHVPKGHVAVYVGEQIEMEKKRFVVPISFLNHPSFKEFLSRAEEEFGFNHPMGGLTIPCREEVFLDLIASRLQ
AtSAUR6	AT2G21210	GroupIII	MAIRISRVLQSSKQLLKSLSHSSNNVAIPKGHLAVYVGEMMQKRRFVVPVTYLSHPCFQKLLRKAEEEFGFDHPMGGLTIPCTEQIFIDLASRLSTSS
AtSAUR7	AT2G21200	GroupIII	MAMMRGILAARKILTSKAASTPKGFLAVYVGESQKKRYMVPVSFLNQPSFQALLSTAEEEFGFDHPMGGLTIPCPEDTFVAAASQL
AtSAUR8	AT2G16580	GroupIII	MSILKKSTKLAQTAMLRQILKRCSSLGKKNGGGGYEEVDLPLDVPKGHFPVYVGHNRSRYIVPISFLTNLDFQCLLRRAEEEFGFDHDMGLTIPCDELFFQDLTSMIR
AtSAUR9	AT4G36110	GroupIII	MAIKKSNKAALSQAASLKQILKRCSSLGKKNQGNCYFNDVPKGHFPVYVGQHRSRYVVPISWLDHHEFQSLLQLAEEEFGFEHEMGLTIPCDEVVFRSLISMFR
AtSAUR10	AT2G18010	GroupIII	MAIKRSSKATSSQAASIKQIVKRCSSLRKMKNVNGCYYNQEDDLPQDVPKGHFPVYVGPNRSRYIVPISWLHHSEFQTLLRLAEEEFGFDHDMGLTIPCDEVFFRSLISMFR
AtSAUR11	AT5G66260	GroupIII	MGVERGSGKGLKQMLKRCSSLGKKSSVDVNFNGVPKGHFVVYVGHSRSRHVIPISFLTHPIFQMLLQQSEEEFGFFQDNGLTIPCDEHFFRALISSINP
AtSAUR12	AT2G21220	GroupIII	MAVKRSSKLTQTAMLKQILKRCSSLAKNQCYDEDGLPVDVPKGHFPVYVGEKRSRYIVPISFLTHPKFKSLLQQAEEEFGFNHDMGLTIPCEEVVFRSLTSMIG
AtSAUR13	AT4G38825	GroupIII	MGVFRGLMGAKKIFQGRSMAASTPKGFLAVYVGESQMKRYIVPVSYLNQPSFQALLSKSEQEFGFDHPMGGLTIPCPVDTFITVTSQLH
AtSAUR14	AT4G38840	GroupIII	MAIRIPRVLQSSKQILRQAKLLSSSSSSSSLDVPKGYLAVYVGEQNMKRFVVPVSYLDQPSFQDLLRKAEEEFGFDHPMGGLTIPCSEEIFIDLASRFN
AtSAUR15	AT4G38850	GroupIII	MAFLRSFLGAKQIIRRESSSTPRGFMAVYVGENDQKKKRYVVPVSYLNQPLFQQLLSKSEEEFGYDHPMGGLTIPCHESLFFTVTSQIQ
AtSAUR16	AT4G38860	GroupIII	MAVKRSSKLTQTAMLKQILKRCSSLGKKQCYDEEGLPLDVPKGHFPVYVGEKRTRYIVPISFLTHPEFLILLQQAEEEFGFRHDMGGLTIPCEEVVFLSLTSMIR
AtSAUR17	AT4G09530	GroupIII	MPHKVIDMHFHEREEEEDTGESRSSSRTPRGHFVVYVGTKKKLERFVIPTTFLKSPSFQKLLDNAAEEFGYAEAHRDKIVLPCDVSTFRSLVMFLTSHQDKSH
AtSAUR18	AT3G51200	GroupIII	MEIKEASKTQRERRGASSLKQMLMKRCSSFVKKSNEEDVPKKGYFAVYVGHFRDRHVIPITSLNHPTFKMMLQKSEEEFGFRQESGLTIPCDQNTFLTLLDSITSY
AtSAUR19	AT5G18010	GroupIII	MAFVRSLLGAKKILSRSTAAGSAAPKGFLAVYVGESQKKRYLVPLSYLSQPSFQALLSKSEEEFGFAHPMGGLTIPCPEDTFINVTSRLQ
AtSAUR20	AT5G18020	GroupIII	MAFVRSLLGAKKILSRSTTAASAAPKGFLAVYVGESQKKRYLVPISYLNQPSFQALLSKSEEEFGFDHPMGGLTIPCPEDTFINVTSRFQR
AtSAUR21	AT5G18030	GroupIII	MALVRSLLGAKKILSRSTASAAPKGFLAVYVGESQKKRYLVPLSYLSQPSFQALLSKSEEEFGFDHPMGGLTIPCPEDTFINVTSRLQ
AtSAUR22	AT5G18050	GroupIII	MALVRSLLGAKKILSRSTAAVSAAPKGFLAVYVGESQKKRYLVPLSYLNQPSFQALLSKSEDEFGFDHPMGGLTIPCHEDTFINVTSRLQ
AtSAUR23	AT5G18060	GroupIII	MALVRSLLVAKKILSRSAAAVSAPPKGFLAVYVGESQKKRYLVPLSYLNQPSFQALLSKSEEEFGFDHPMGGLTIPCPEDTFINVTSRLH
AtSAUR24	AT5G18080	GroupIII	MAFVRSLLGAKKILSRSTGAGSAAPKGFLAVYVGESQKKRYLVPVSYLNQPSFQALLSKSEEEFGFDHPMGGLTIPCPEDTFINVTSRLQ
AtSAUR25	AT4G13790	GroupIII	MAFLRSFFATKHIIRRSFTTESLSTPKGFFAVYVGENLKKKRYLVPVCYLNKPSFQALLRKAEEEFGFNHPTGGLSLPCDEAFFFTVTSQIR
AtSAUR26	AT3G03850	GroupIII	MALVRSLFSAKKILGGSLVKTSKAPPKGFLAVYVGESQKKQRHFVPVSYLNQPLFQDLLSKCEEEFGFDHPMGGLTIPCPVDTFISITSQLQG
AtSAUR27	AT3G03840	GroupIII	MALVRSLFVSNKILGGSLAGMRKSTSAPKGFLAVYVGESQKKQRYLVLVSYLSQPLFQDLLSKSEEEFGFDHPMGGLTIPCPEDTFLTVTSRIQG
AtSAUR28	AT3G03830	GroupIII	MALVRSIFSAKKILGGSLARTSKAPKGFLAVYVGENQEKKQRYFVPVSYLKQPSFQALLSKCEEEFGFDHPMGGLTICCPEYTFISITSRIQ
AtSAUR29	AT3G03820	GroupIII	MALVRGFMAAKKILGGSVAGTRKETSAPKGFLAVYVGESQRKKQRHLVPVSYLNQPLFQALLIKAEEEFGFNHPMGGLTIPCPEDTFLTVTSQIQG
AtSAUR30	AT5G53590	GroupIII	MGFEENQKQSPKQSPNHIKHMVFKFHFHVPHLHILPHHHHHHHHDVPKGCVAIMVGHEDDEEGLHRFVVPLVFLSHPLFLDLLKEAEKEYGFKHDGPITIPCGVDEFKHVQEVIDEETHRRHSHGGHGHNNHNHHNNHLRCF
AtSAUR31	AT4G00880	GroupIII	MGNGDKVMSHWSFHIPRLHHHEHDHEKVPKGCLAVKVGQGEEQERFVIPVMYFNHPLFGQLLKEAEEEFGFAQKGTITIPCHVEEFRYVQGLIDRENTRFLGTNLLDHHHHHHNHLIRCFRV
AtSAUR32	AT2G46690	GroupIII	MGTGEKTLKSFQLHRKQSVKVKDVPKGCLAIKVGSQGEEQQRFIVPVLYFNHPLFMQLLKEAEDEYGFDQKGTITIPCHVEEFRYVQALIDGERSVYNGNNHHHRHGGRDQYHHLVGCFRA
AtSAUR33	AT3G61900	GroupIII	MGSGEKILKSVHSNRPNNVKSNSKHGIKDVPKGCLAIKVGSKEEEKQRFVVPVFYFNHPLFMQLLREAEEEYGFEQKGTITIPCHVEVFRYVQDMINRERSLDDDDDASKQTGCGAKHGLTHKIRSRSSSGVWKYP
AtSAUR34	AT4G22620	GroupIII	MKRLRGFKIGHRFVKIFKWIIRSRRNQTGKRQCLTGILNPVTKIYSLARRCLRRGANRLCGGMKPGQTRLGNEPKTPTVPRGHLVVHVGESGEDTRRVVVPVIYFNHPLFGELLEQAERVYGFEQPGRIMIPCRVSDFEKVQMRIAAWDHCRRKSTFKIL
AtSAUR35	AT4G12410	GroupIII	MKRVRGFKIGHRFVKIFKWIPRNRCPTRITNPVTGIRSLARCLSRGAKRLCGGSKKNPGQNQIRLGKDPKKSNRVVPRGHLVVHVGESDDDTRRVVVPVIYFNHPLFGELLEQAERVHGFDQPGRITIPCRVSDFEKVQLRIAAWDHCRRKNSYKII
AtSAUR36	AT2G45210	GroupIII	MRKIIGFRIGRRVSRWIFRKTRIQRSGYNRIHSTQQACMLMRPLAKLKSWGQRLKQSFRRRSTRRSAYIPVDHKKADPVPRGHLAIYVGQKDGDCHRVLVPIVYFNHPLFGELLREAEKEYGFCHEGGITIPCLYSDFERVKTRIASGSSSRVFPWGRHCRN
AtSAUR37	AT4G31320	GroupIII	MEAKKSNKIREIVKLQQILKKWRKVAHASKQANNNKIDNVDDSNNNISININNNGSGSGSGSKSIKFLKRTLSFTDTTAIPKGYLAVSVGKEEKRYKIPTEYLSHQAFHVLLREAEEEFGFEQAGILRIPCEVAVFESILKIMEDNKSDAYLTTQECRFNATSEEVMSYRHPSDCPRTPSHQPHSPMCR
AtSAUR38	AT2G24400	GroupIII	MEAKKSNKIREIVKLQQLLKKWRKQAIASKAANNNNEDNNSSGGGSKSIKFLKRTLSFTDVTAVPKGYLAVSVGLEKKRYTIPTEYLSHQAFYVLLREAEEEFGFQQAGVLRIPCEVSVFESILKIMEEKNEGYLVTPITAKQECKFNAAADDKTSYQHPSDCPKTPSHQPHNSPMCR
AtSAUR39	AT3G43120	GroupIII	MDENNAAKLTGIKQIVRLKEILQKWQTVTIGSKSDDGELGARKHTAIISPVINKRLLDLKTCDSDEETTCQSPEPPPDVPKGYLAVYVGPELRRFIIPTNFLSHSLFKVLLEKAEEEYGFDHSGALTIPCEVETFKYLLKCIENHPKDDTSAEDPVETEE
AtSAUR40	AT1G79130	GroupII	MKPLIRRLSRIADSSSCNRNRSGDIHHPTSTYSSSVFLVKRATVASSVPSGHVPVNVGEDKERFVVSAELLNHPVFVGLLNRSAQEYGYTQKGVLHIPCNVFVFEQVVESLRSGIADDTSELIASLSGEDVSTE
AtSAUR41	AT1G16510	GroupII	MKHLIRRLSRVADSSSEFSIRRSTSSFRNRRGHHRLHAPPPPWSICPARRVNTVPAGHVPVYVGEEMERFVVSAELMNHPIFVGLLNRSAQEYGYAQKGVLHIPCHVIVFERVVETLRLGGFEGSGDLENLVASLLSGDELIPETTE
AtSAUR42	AT2G28085	GroupIII	MTRQRMITIESPKKKMGGIVKLKNVVERLVQIKGFSSAKKPCPEEYGRDCVPKDVKEGHFAVIAVDGYHEPTQRFVVPLMFLEHPMFRKLLEQAEEEYGFYHDGALMVPCRPSHLRMILTEQWC
AtSAUR43	AT5G42410	GroupII	MRTLVKKLLWCGAKNISSSRTSALPEEGRVRVYVGKDKESQCKLEVEANLLNHPMLEDLLRLSEEEFGHSYEGALRIACEIDVFIKLVNLHKTTNHHNNSVCFHNNSTKLL
AtSAUR44	AT5G03310	GroupIII	MMKKSKLIAKAWKQMSSRVAKHRVATGNPKDQYHIPHDVPKGHLVVYVGKDEETYKRFVIKITLLHDPIFRALLDQSKDEAYDDFTSGDSKLCIACDETLFLEVLRCASPRYSL
AtSAUR45	AT2G36210	GroupIII	MLGKRIASFKNLAKKMKSINTTTRSGGEGGSESTYNESLLMNEADEAAMMASKTPTGTFAVYVGEERVKRVVPTSYLNHPLFRMLLDKSHDEFLCFEQKVMLVVPCSLSVFQDVVNAVESCNGNFDFGEFVEEFL
AtSAUR46	AT2G37030	GroupIII	MKSKFIKSCEKKLKKMTSKVIIPCASCESCYERICWAFKKEAEVIPRDVPKGHLVVYVGEEYKRFVININLLKHPLFQALLDQAQDAYGFSADSRLWIPCNESTFLDVVRCAGAPQHQNNCICI
AtSAUR47	AT3G20220	GroupIII	MISLSFIVRLANQENRRNRRYETNIKDRLVSGELSDGSRPARDQNGVPRGHLAVYVGREERQRFVIPTKYLQYPEFRSLMDEVADEFGYDHEGGIHIPCEESVFEEILIRYMSCDKKK
AtSAUR48	AT3G09870	GroupIII	MCKKFKIFMRKLQICCLFTRFSKRVGNYCEFEEEGNAASMIPSDVKEGHVAVIAVKGERIKRFVLELEELNKPEFLRLLEQAREEFGFQPRGPLTIPCQPEEVQKILQGSRES
AtSAUR49	AT4G34750	GroupIII	MGKNNKIGSVVRIRQMLKQWQKKAHIGSSNNDPVSDVPPGHVAVSVGENRRRYVVRAKHLNHPIFRRLLAEAEEEYGFANVGPLAIPCDESLFEDIIAIVTRCESSSSSGRGNPPAATLEDLRRCSHVGLAKNNVESRPLLPGIAEKSVC
AtSAUR50	AT4G34760	GroupIII	MAIMKKTSKLTQTAMLKQILKRCSSLGKKNGGGYDEDCLPLDVPKGHFPVYVGENRSRYIVPISFLTHPEFQSLLQRAEEEFGFDHDMGLTIPCDELVFQTLTSMIR
AtSAUR51	AT1G75580	GroupIII	MAMKKANKLTQTAMIKQILKRCSSLGKKQSNVYGEDENGSPLNVPKGHFVVYVGENRVRYVVPISFLTRPEFQLLLQQAEEEFGFDHDMGLTIPCEEVVFRSLTSMLR
AtSAUR52	AT1G75590	GroupIII	MAGGLGKCSKIRHIVRLRQMLRRWRDQARMSSSFSRCVPSDVPSGHVAVYVGSSCRRFVVRATYLNHPVLRNLLVQAEEEFGFVNQGPLVIPCEESVFEESIRFISRSDSTRSRRFTCPDDFQKNCHVVGIRSKLDLWIESRPLLHGVTEKAVW
AtSAUR53	AT1G19840	GroupIII	MAGSLVKCSKIRHIVRLRQMLRRWRNKARLSSVSRCVPSDVPSGHVAVCVGSGCRRFVVRASYLNHPIISNLLVQAEEEFGFANQGPLVIPCEESVFEEAIRFISRSDSSRSSRFTCPDDLQKCNGGIKIKSKLDLMIESRPLLHGVAEKAIW
AtSAUR54	AT1G19830	GroupIII	MAIINRSKLTQTTMIKQILKRCSSLGKKQSSEYNDTHEHDGDSLPLDVPKGHFVVYVGGNRVRYVLPISFLTRPEFQLLLQQAEEEFGFDHNMGLTIPCEEVAFKSLITSMLQPTYI
AtSAUR55	AT5G50760	GroupIII	MKNPILKTWRKVKSFGHTSSSTTPSFTKSKSCHGSFRLEDAKSNESKGKPKKESPSHGFFTVYVGPTKQRIVVKTKLLNHPLFKNLLEDAETEYGYRRDGPIVLPCEVDFFFKALADMKSNPGHHDHDDDYDDDDGFTNSPICGFVCSPYRSYGGGVTDPLAMKRNGSYKLLRSPSLFKLTRF
AtSAUR56	AT1G76190	GroupIII	MKKLNSKGIRLSELMEKWRRRKKGHFAVYTNEGKRFVLPLDYLNHPMLQVLLQMAEDEFGTTIDGPLKVPCDGSLMDHIIMLVRRSMSHDYDDVEKSSTSSTCKGASISSLFRGQSQLQSLVS
AtSAUR57	AT3G53250	GroupIII	MKNKFIKSCENKFRIMKSKSIVLPCCTSSCESCCDKVSWGFKKENEAIPKDVPRGHLVVYVGDDYKRFVIKMSLLTHPIFKALLDQAQDAYNSSRLWIPCDENTFLDVVRCSGAPQHQRNCIGM
AtSAUR58	AT1G43040	GroupII	MVKKLLCCGAKSFSQRARLPDEGRVRVYVGNDRDTQCKLEMDADFLTHPLFEDLLRLSEEEFGHSYDGALRIACEIQVFLNLIHYLKSTSHAPHYYIDASHYLY
AtSAUR59	AT3G60690	GroupIII	MRKLRGIKIRRPIKQISRWILRRIKIRRSRYTRLSPNRPVCKPRAITKLISWGRSLTSHSARFIGSKCSNSGYIPIGQEPIREKPDPVPKGHSAVYIGKKDGDFQRVLVPIVYFNHPLFGELLREAEEEFGFSQEGGITIPCPYSDFKRVQTRIESGSGFCKFPWSRRWQ
AtSAUR60	AT1G20470	GroupIII	MSLKKRSCSRLRLTDLMEKWRKCKKGHFAVYTREGRRFVLPLDYLKHPIFQVLLEMAEEEFGSTICGPLQVPCDGGLMDHILMLLRNKSLSDHDDDGGDDGVKKTMNQDVSPMSTSCKGASSVSYFFPLFRCNAAHDQSKLQSLVF
AtSAUR61	AT1G29420	GroupIII	MMNTKKLLKMAKKWQQRAALRRKRISFHRSTDTTSSSTAAEKGCFVVYTSDRIRFAFPISYLSNSVIQELLKISEEEFGIPTEGPITLPFDSVFLEYLIRLVQRRMDGDTEKALITSISSTRCSLPCSFQLQEHSSTRLVF
AtSAUR62	AT1G29430	GroupIII	MMINAKKLMKLAKKWQQRAALKRKRISFQRSSITTSSQTAVEKGCFVVYTADKIRFSFPLSYLSNTIVQELLKISEEEFGLPTEGPITLPFDSAFLEYLINLIQRRMDEDTEKALLLSISSARSSFQPQQHCSATQQLLVF
AtSAUR63	AT1G29440	GroupIII	MINAKKLMKMAKKWQQRAALHRKRISFQRSSVFTSSSSTVEKGCFVVYTADKIRFAFPISYLSNSVVQELLKISEEDFGLPTEGPITLPFDSAFLEYLVKLIQRRMDEDTEKALLLSISSARCSFQPQEQQCSTTQQLLVF
AtSAUR64	AT1G29450	GroupIII	MMNTKKLIKMAKKWQQRAALHRKRISFQRSSSATSSTAAEKGCFVVYTTDSTRFAFPLSYLSNSVFQELLKISEEEFGLPTGGPITSPFDSVFLEYLIKLVQRRMDADTEKALLMSISSARCSSQCSLKLQERSTQQLLVF
AtSAUR65	AT1G29460	GroupIII	MINTKKLLKMAKKWQQRAALKRKRISFQRSTTTTTTTTTTTSSSTAVEKGCFVVYTVDKIRFAFPLSYLNNSVFEELLKISEEEFGLRAGGPITLPFDSVFLEYLIKFIERRMDGDTEKALLMSISSARCSMQPQEQQSGYTQQLLVF
AtSAUR66	AT1G29500	GroupIII	MMNTKKLIKMFRKWQQRAALHRKRISFQRPSTRSTTVEKGCFVVYTADNTRFAFPISYLSNSVFQEILEISEEEFGLPTGGPITLPFDSVFLEYLIKLIKRRMDGDTEKALLMSISSARCSLQKQEQSTQQLLVF
AtSAUR67	AT1G29510	GroupIII	MMINAKKLMKMAKKWQQRAALHRKRISFQRSNVFTSSSSTVEKGCFVVYTADKIRFAFPISYLSNSIVQELLKISEEEFGLPTEGPITLPFDSVFLEYLIKLIQRRMDGDTEKALLMSISSAKCSLQCSLLQQEQSTQQLLVL
AtSAUR68	AT1G29490	GroupIII	MMNTKKLMKMAKKWQQRAALRRKRISFQRSNSTTSSSSAVEKGCFVVYTADQVRFAFPISYLSNSVIQELLKISEEEFGIPTEGPITLPFDSIRFSWSISSN
AtSAUR69	AT5G10990	GroupIII	MAGGIGKCSKIRHIVKLRQMLRQWRNKARMSSVRRSVPSDVPSGHVAVYVGRSCRRFVVLATYLNHPILMNLLVKAEEEFGFANQGPLVIPCEESVFEESIRFITRSSRFTCTDDLKKNRHGGIRSKLDLLMESRPLLHGVSEKAIIW
AtSAUR70	AT5G20810	GroupIII	MDENNAAKLTGIRQIVRLKEILQKWQTVTIGPKSEVPPLAAGKQAVAMISPAINKRLLDVKNGDSDEETCQSPEPPHDVPKGNLAVYVGPELRRFIIPTSYLSHSLFKVLLEKAEEEFGFDQSGALTIPCEVETFKYLLKCMENNLKDLHPDDNSDGEAVAAKEE
AtSAUR71	AT1G56150	GroupII	MKQLIRRLSRVADSTQYSLLRSESQRGRTKKEKHKSWVPEGHVPVYVGHEMERFVVNAELLNHPVFVALLKQSAQEYGYEQQGVLRIPCHVLVFERILESLRLGLADRVT
AtSAUR72	AT3G12830	GroupII	MKQLIRRLSRVADSAQYSLLRSDSQRPSRRSESFLRSSVTRRSKKQTSSVPEGHVPVYVGDEMERFVVSAELLNHPVFIGLLNRSAQEYGYEQKGVLQIPCHVLVFERIMESLRLGLPVPIDVQDLIGDGTI
AtSAUR73	AT3G03847	GroupIII	MTEQNDTAGQNHVKLSAPTLLDHKTKHHCHIINNQQSNNSYMLQTKTFKIQMALVRGIYASKKTLDRSIAAAAATLSKRHVGSALAFVLASYLNQPLFQALLSKSEEELGFDYPMVGLTIRCPGDNFLTIL
AtSAUR74	AT3G12955	GroupI	MIKKMRLMMMLRRCKSVSTQLGRSYSYTSLRSKSARRDPQDHLQDVDQSPTPSMYQTVLVGRTKKPYLISKKHLKHPLLNALVEKQQRYEEDDNEDGSCIITVKCEVVLFDHLLWMLEYGDEVHILESLDDFAHLYLSP
AtSAUR75	AT5G27780	GroupIII	MMINAKTLMKLAKTWQQRAALKRKRISFQRSSITTTSSQTTVEKGCFVVYTADKIRFSFPLSYLSNTIVQELLKISEEEFGLPTEGPITLPFDSVFLEYLIKLIQRRMDEDTEKALLWSISSARCSLQPQQHCSATQQLLVF
AtSAUR76	AT5G20820	GroupI	MAKGGNKLMKLKSVLKKLNSFNTKPNQPPAQTNHSRSSAVSAFPSEDLQTVYVGRTRRTYHVSSDVVSHPLFQQLAAVDGGCGSEDGSISVSCEVVLFEHLLWMLENADADESRPESVYELVEFYAC
AtSAUR77	AT1G17345	GroupI	MAIFGKLTKLKSAIKKWPSLTKNHHSTMCTASTAVSEVSKCEDLHVVYVGKSRRPYMLSSHVIAHPLFQELLDRSSRFIEERHDQETVLVACEVVLFEHLLWMLKNSSSDHGDEDDRERGSVEELAEFYTY
AtSAUR78	AT1G72430	GroupI	MAKVGKLTKLKSAMKKWPSFAKNHHHSTSSAAVSDELSEDNNLHVVYVGQTRRPYMLRPDIISHPLFQELVDRSSSRSIEQDREIVVACEVVLFEHLLWMLKSGQEGGSVEELAEFYTY
AtSAUR79	AT3G12955	GroupI	MIKKMRLMMMLRRCKSVSTQLGRSYSYTSLRSKSARRDPQDHLQDVDQSPTPSMYQTVLVGRTKKPYLISKKHLKHPLLNALVEKQQRYEEDDNEDGSCIITVKCEVVLFDHLLWMLEYGDEVHILESLDDFAHLYLSP
OsSAUR1	LOC_Os01g06230	GroupII	MAMARGRKERAPRGYVPILIGGQGEERERILVRTEQLKQPHFLALLDLAVQEFGYEQRGILCIPCTTKAFRSIVGAATPTAAAVAGGEIKS
OsSAUR2	LOC_Os01g56240	GroupII	MASASSQFSLPKHTLPGSITRAAAGHSSGVVAEMKAGYVPVLVGKSGGGGGEAATRFLVPVGLLNDPCMEALLELAADEMGYGQEGVLIIPCDADFFRRVVTAIPSANKANLICSPNSQTDC
OsSAUR3	LOC_Os01g70050	GroupIII	MAAAARSSTKGVRRTKSLISRTLERCKSGLSSGGGGRSAAAPVAGCFSVYVGPERERFVVRTEYANHPLFRRLLDDAEREYGYAAQGPLALPCAVDAFLDVLWQMERDGCGGGGDDDDDLSIGGGGAASPICGLPSCGSKGRAAAAGYRMLSPARMTSILSRSSPMATPSRKR
OsSAUR4	LOC_Os02g05050	GroupIII	MGYFRAPRRKAAAAAEGESVRAALLVGGGGEEAAVPKGYFAVYVGAEARRFVVPTSYLRQPAFRGLMELAADEFGFAQEGGLRLPCREEDFQATVAALDARRRPASGGAIMSTMVKARSL
OsSAUR5	LOC_Os02g05060	GroupIII	MGEQGGRASSNKIRDIVRLHQLLKRWKRAALAPKAGKNNNGGGASVPKGFFAVCVGEEMRRFVIPTEYLGHWAFEQLLRKAEEEFGFQHEGALRIPCDVEVFEGILRLVGRKDEKAAMCYSSSEHEILCR
OsSAUR6	LOC_Os02g07110	GroupII	MKAKRLLKRLSRVADDSPAAAAYQQLRPKQAAAAAAGGKVPQGHVPVCVGEEGGPVERFAVRAELLGSPAFAALLRRAAQEYGYGHPGALRIPCPVADFRRLLLRLSAAAAAAADEGEYPSSYDC
OsSAUR7	LOC_Os02g20320	GroupIII	MKERGVRNKQGVIMKALLDRCLSKHRNGGRPEPPEGSFAVYVGGGGGGGGAARERFVVRTECVNHPLFRALLEEAEEEYGYVADGPLELPCDAGEFVAVLARIEREMAEERTVGCAGGLVFRLHPAAHLMLVAPATPPPMIVG
OsSAUR8	LOC_Os02g24700	GroupIII	MAKKIAPAANLKQILRRCSSLGRRQQQQGAVPRGHFPVYVGESRCRYVVPIACLEHPDFLLLLRKAEEEFGFEHDAAITLPCHEADFEALLAALTA
OsSAUR9	LOC_Os02g24740	GroupIII	MAITGSKKPGQLKQMLRRCSSSLGIKGAGGDDDGLPGDVPRGHFAVYVGISRRRYIVPVACLAAPEFQELLRKAEEEFGFDHDMGITLPCDEATFHGVLASASATSIR
OsSAUR10	LOC_Os02g30810	GroupIII	MKEGGGGGGERRNILAKTIDRCRSSLGHRTTRRPASAAGGGGYGGAAVPAGFFAVLVGPEKERFAVRARCANHPLFRALLDQAETEYGFAGCEGPLELPCDVDAFMDVMWEMEQADPAASPRCGARFGGPAAAGSGRGYGGHGHHHQHQGYQMMSTPARLLVAGRS
OsSAUR11	LOC_Os02g42990	GroupIII	MQARRHRGFRLGRKLLGLWRWALCHRRRRRGRGYLRLQPCPGAAGGRSPLLAAGSVKKQPPPPQQQIVVHQRGGEKAVLKWGRSLARRMRLLRRRGSERLLEESPGEATTPKGQVAVYVGGGEPGESMRYVVPVVYFNHPLFGELLREAEEEFGFAHPGGITIPCAAARFERAAAVAAAGGGGRKVPTWW
OsSAUR12	LOC_Os02g52990	GroupIII	MLQGEEKKAGKVKKGWLAVRVGVEGADGGDGGGFRRFVIPIAYLYHPLFRRLLEAARDAYGYDSAGPLRLPCSVDEFLRLRSLVERETHAAGGGGGGSSSPHRVHAGGGSHHHHHYSFSPCTRAKVSS
OsSAUR13	LOC_Os03g18050	GroupIII	MGCFVRFASQQVRWTGTAGTTGDCCSTASSSLAGKGHSAVYTADGARFEVPLVYLGMMVFGELLAMSQEEFGFASDDGRITLTCDALVMEYVMCLISIDASEEVERVFLSFMASSCHCVGGTSHQFYDVGERRAVRDRLPRLAEVGLHAAAGRGAAEEVIVGVDAAVLEREAGGAGLGGDGVLLAVEGRRMMMSQCWKTAVTSPKMS
OsSAUR14	LOC_Os03g45800	GroupII	MRQLIRRLSRVGDSSAAAASSSSPGKRRGAGTKKKAAAAGVPPEGHVPVDVGEEGEEATERFLVRAELLGRPALAELLGRAAQEYGYDHRGPLRIPCSPAAFRRALAGAGDGDHDDDG
OsSAUR15	LOC_Os03g45830	GroupII	MMWRRKSSSSGGVSPAGASPRHGGDDNDECNVFPRGYVPIVAGSGDGERVLVPVSLLGDPCIAELLDMAVQQYGYGQPGVLRVPCDGERLRRVVEGALRKGGGQSA
OsSAUR16	LOC_Os03g45850	GroupII	MVYWRSKSGGGGASPSRANGGEDDQVPRGHVPMVAGCGGGDGDGGERVMVPVRLLGDPCIAELLDMAAQQYGYGQPGVLRVPCDAGHFRRVVERALRKDGGRLANNKGVCRAKLGAKTLICTRLPTTLEEDLVF
OsSAUR17	LOC_Os03g45860	GroupII	MVWRRKSGGGSGGASPCRENGEDEVPRGHVPMVAGGGGDCGDGGGERVMVPVRLLGDPSIAELLDMAAQQYGFGQPGVLRVPCDAGHFRRVVECALRRGAAGGQTA
OsSAUR18	LOC_Os04g43740	GroupIII	MKGGGSKRRLLRAFLHSWKKLGAAAAAAAPAAGEWAPLDGDGEGAIPSDVPRGHTVVYVGEELRRYVVRVSSLDHPLFRELLDRAREEYQFAAGADARLCIPCDEDIFLGVLCHVDSKQEHWRLISFCR
OsSAUR19	LOC_Os04g45370	GroupIII	MLKRSHGGFRLGRKLLSAWRWALCCRRRRRRGYLRLQTTSGGCGGACKEGSEEAKRLAPVLRWGRSLVRRLSLGRKDGGRRRILDEPVSTPKGQVAVYVGGGNPGESLRYVVPVVYFNHPMFGELLREAEEEFGFQHPGGITIPCAASRFERAAAVAAAGKKAFGRW
OsSAUR20	LOC_Os04g51890	GroupIII	MEEQQHLHPGGGGGKKSNKITEIVRLQQMLKKWRKLSVAPKDAAATAGNGGGGESKAKKFLKRTLSFTDGGASPGGTPPPRGHLAVCVGPTAQRFVIPTDYLKHRAFAALLREAEEEFGFQQEGVLRIPCEVPAFEAILKAVEKNKKDNAAAFCYCSYEYAADEVALGAPNNPLCR
OsSAUR21	LOC_Os04g52670	GroupII	MGTRADSSLSLPLPRCCLHHTTVLRRHVYVRLQLGPTRELRGGANAVRCSAAVHEIPAPIPLKPERKYAPRGPNRTRTHCHVGPMRAWDPPVRVGNLSPTRVYSDVLALVSPPPSSLSLRDTVLSLPPPLLTMRGLMRCASTGACRVAPGAVAARASAAAVGGGTTKVPAGHVPVEVGAEGEETERFVVPAELLGRPPIAELLRRAAQEYGYARRGPIRIPCPAAAFRRLLGALTGGSGEGGLALSYFSVVV
OsSAUR22	LOC_Os04g56680	GroupIII	MAKCSKIRYIVWLRQTLRRWRSRAAARAAAEAVPAGHVAVCVGGASRRFVVRAAHLNHPVFRELLRQAEEEYGFPSGAYCGPIALPCDEGLFEHVLRHLSSPSSAARFVTLEDIQSGALSCCCAAAGDALPLLRGIATDKAVW
OsSAUR23	LOC_Os04g56690	GroupIII	MCKVITIQSLVWLRRTVRRWRSRAAARPAGSKMERDGDAVPAGHVAVRVGGGGEDARRFVVRVAHLNHPAFRELLRQAEEEYGFPSGASGPVALPCDEDHFRDVLRRVSSDERHDLAFCRPAATCGVTKRRAESSSSSSSRAPLLQGMDSLVW
OsSAUR24	LOC_Os06g04590	GroupIII	MAIKKGGAAGLKQILKRCSSLGRRQQEQKQVSEWEEEEEASGLPSDVPRGHFAVYVGERRRRFVVPLALLDRPEFRSLLRRAEEEFGFAGAGAGGLLVLPCEEVAFRSLTSSLHYSCTR
OsSAUR25	LOC_Os06g45950	GroupII	MKRLLRRLSRVAAADACAAAAYQPLRADRTAKLSASSSSSLAGARRLGCGARVPEGHVPVCVGEEGGPVERYAVRTDLLGQPAFAALLRRAAQEYGYGHPGALRIPCPVADFHQLLLRLSAAAAGDGDDDDEDGGGLVYY
OsSAUR26	LOC_Os06g45970	GroupII	MRELMRRMSFSDRVGGGGGGDGGGGGAAAAVKRGLMRRLSFSDRAGGGGGGDGVPRGCVPVMVGDNGGDGDGGGGGGERFVVRVEALRHPAFAALLEKAAQEFGYKQEGILRVPCDVSHFQQVLHAATAAAKS
OsSAUR27	LOC_Os06g48850	GroupIII	MEDHQGGGVGRASNKIRDIVRLQQLLKRWKKLATMAPGGRSGVPKGSFAVYVGEEMRRFVIPTEYLGHWAFERLLRDAEEEFGFRHQGALRIPCDVAAFEATLRLVAAGNGNAKAKDDAAAMCSCSSDTEILCR
OsSAUR28	LOC_Os06g48860	GroupIII	MMVMGYLLAPKKGGRRRRGKDQPSAAAHHGDNDDGLRETLLEQQQQPASSSSPTAGGGGVPKGYFAVYVGEEARRFVVPTGYLREPAFRDLMERAADEFGFAQAGGLRVPCGEDDFEDLLRRLRRKNGGAAAAKAKKAIS
OsSAUR29	LOC_Os06g50040	GroupIII	MGVHLLKRQQSSASAGGSSAGGGMPPKGCMAVRVVGPGGVGGGGGGAEGERFVVPVGYLKHPLFVGLLKEAEEEFGFEQKGAITIPCGVDHFRRVQGIIHHQKHHHGGSHGAGGAGAGGLLSGHGSSGHHNNFHIAACFRA
OsSAUR30	LOC_Os07g29310	GroupIII	MVSSLRLAEISRKWSGSGSSKVTSPTAAAAACPRGHFAAYTRDGSRFFVPIACLASDTFRELLSTAEEEFGSPGGRPIVLPCSADRLHQILAAFRSASGKNKCSPPSGSGGRAGGRTKIW
OsSAUR31	LOC_Os08g02520	GroupIII	MAGKLYQLMSRMHLARSRSSSSSAATAAAAAADVPRGHFAVYVGERRKRFVIPTAYLKHPSFVLLLKRVEEEFGFDCHRCGGLTIPCATEGDFASFVAEAIASDDHHHH
OsSAUR32	LOC_Os08g02530	GroupIII	MGGKLQHLMERLHLAGKGGGGGAARDVPRGHFAVYVGEARARFVVPTAYLRQPAFVALLKSVEEEYGFDHCGGGGLTIPCSERDFSALLGRLASSPPPPSWR
OsSAUR33	LOC_Os08g35110	GroupI	MGKGGGLSKLRCMIRRWHSSSRIARAPPSAGELEEGSAAAAGRAASFHGADEVPKGLHPVYVGKSRRRYLIAEELVGHPLFQNLVDRTGGGGGGGAATVVGCEVVLFEHLLWMLENADPQPESLDELVEYYAC
OsSAUR34		GroupIII	MKERGVRNKQGVIMKALLDRCLSKHRNGGWPEPPEGSFAVYVGGGGGGGGAARERFVVRTECVNHPLFRALLEEAEEEYGYVADGPLELPCDAGEFVAVLARIEREMAEERTVGCAGGLVFRLHPAAHLMLVAPATPPPMIVG
OsSAUR35		GroupIII	MKERGVRNKQGVIMKALLDRCLSKHRNGGWPEPPEGSFAVYVGGGGGGGGAARERFVVRTECVNHPLFRALLEEAEEEYGYVADGPLELPCDAGEFVAVLARIEREMAEERTVGCAGGLVFRLHPAAHLMLVAPATPPPMIVG
OsSAUR36	LOC_Os08g43700	GroupIII	MISSKKLVQLSKKWQGMGAIGRKRVTASEKEIIHHSSCSSSVAGKGNCVVYSCDGRRFEIPLAYLRTPVFVELLRMSQEEFGFSSDGRITLPCDAAVMEYVMCLLGREASEEVEKALLSSIVMPCSHHPSRMAQHQHFAVCSI
OsSAUR37	LOC_Os09g26590	GroupI	MAKGGLSKLKCMIKRWHSSSRISRTPSGCSASAGSTSARSSHGGGRVGGEEWGRSVVASGGGGGGGGGGRGGSVSFHGADGVPPGLHPVYVGKSRRRYLIAADLVGHPMFQNLVDRSGGGGVGGGGGGGTVVGCEVVLFEHLLWMLENADPQPESLDELVEYYAC
OsSAUR38	LOC_Os09g26610	GroupIII	MGDDGGGVKVAAAAATTATGMKQITRLRELLQKWQAMALGANKGDVATAGDEEDEEVVEVAPAAAAAAAIPPFVMRRLQRTVTVDSDDESCQSPEPPADVPRGYCPVYVGPEQRRFVIPTRYLGHPVFRLLLEKAEEEFGFCHQGALAIPCETEAFKYILQCVERHDNGLAAGDVVDGVVDVNDRAPPRD
OsSAUR39	LOC_Os09g37330	GroupIII	MPLQTIHKLKHQYTHNKSSSHQKKHTMINPKRLVHLAKKWQHMAALGRRRLTITGATKEGNLRCSSAIADKGHCIIYTADGERFGVPLTYLSTTVFGELLRLSEDEFGFTGEEKITLPCEAAVMEYVMCLLRRKPSEEVEQAVVSSVVMPCNYKSSTSMVSVNLSQSLAIF
OsSAUR40	LOC_Os09g37350	GroupIII	MIHSKRLAQLARRLQRVKTTAAREDDACCTTSPVADKGRCTMYTADGRRFKVPLPYLGTTVFGELLRMSQEEFGFAGDGRITLPCDAAVMEYVMCLLRRNASEDVERAFLSSVVMSCQDSSCGVPPVALHQQFSVCSS
OsSAUR41	LOC_Os09g37369	GroupIII	MISAKKLAQLAKKLQMRMASAGGSRQKAVVAADDCCSTASLSLAGKGHCAVYTADGARFEVPLPYLGTPLFGELLTMSREEFGFAGDDGRITLPCDASVMEYVMCLLSRDASEEVERAFLSSMARPCRNIGVISHQFAVCT
OsSAUR42	LOC_Os09g37380	GroupIII	MIHAKKLAQLARKLQQKMVSASAGSGRHTAGTSHDCCSTASLAGKGHCAVYTADGARFEVPLPYLGTAVFGELLTMSHEEFGFASEDGRITLTCDTSVMEYVMCLLRRDASKEVERAFLCSMAMPCHNVGVLNHQLAVCT
OsSAUR43	LOC_Os09g37390	GroupIII	MISSRKLAQLAKKWQMMVASSGRQTANIDGCCSTATVYVADKGHCVLYTTDGARFEVPLMYLNTVVFCELLRMSQEEFGFTSDYKITLPYDAAVMEYVMCLIRRDASEEV
OsSAUR44	LOC_Os09g37394	GroupIII	MISAKRLAQMVKKWQRMAAFGRKRLTWTAPKATDKCCSSVAVKGHCIMYTADGRRFEVPLAFLATTIFAELLRISQEEFGFTSDGGITLPCDAEVMEYVMCLLKRNASEEVVRAFLSTIVKPCHYGSGFAQSLGFVQQVAASSF
OsSAUR45	LOC_Os09g37400	GroupIII	MISARRLAQLAKKWQRMAALERKRLTMKAKENEECCTSVAGKGHCVMYTADGSRFEVPLAYLGTAVFSELLRMSQEEFGFTSDGRIMLPCDAVVMEYAMCLLKRNASAEVEKALLSSMVAPCHYTGCMVPTVGVNQHISCL
OsSAUR46	LOC_Os09g37410	GroupIII	MISAKRLVQLAKWQRMAALGRKRIMGKAQETEECSTSVAVKGHCVMYTADGRRFEVPLAYLGTVVFSELLRMSQEEFGFTSDGRIVLPCDAAEMEYAMCLLKRNPSVEVVDALLSSMLIRCHCTGSMVPTVGVNQQISCL
OsSAUR47	LOC_Os09g37420	GroupIII	MISAKRLVQLAKKWQRIAALGRKRIMAKAQETEECSTSVAVKGHCVMYTADGRRFEVPLTYLGTAVFSELLRMSQEEFGFTSDGRIVLPFDAERWSMPCACSREIPQSRW
OsSAUR48	LOC_Os09g37430	GroupIII	MISAKRLVQLAKKWQRMAALGRKRVMAAAQETEECSTSVAVKGHCVMYTADGRRFEVPLVYLGMRVFIELLRMSQEEFGFTSDGRIMLPCDAAEMEYAMCLLKRNASADVVNALLSSMLTSCRYTATEVMHVEALILIPLCGLPGMVQSCRMHGKFL
OsSAUR49	LOC_Os09g37440	GroupIII	MISTKRIAQLAKKWRRMAAKGRKRLTMMAPQEAEGCSTMVAGKGYCIVYTADGMRFEVPLRYLGTMVFGELLRMSQEEFGFTSDGKITLPCDAMVMEYVMCLLRRNASVDVEKAFLSSMAISCHYANSTTPSLGVNMQVAICSS
OsSAUR50	LOC_Os09g37452	GroupIII	MSREEFGFAGDDGRITLPCDASVMEYVLCLLRRDASEEVERAFLSSMARPCHYAGSQQSVLVCT
OsSAUR51	LOC_Os09g37460	GroupIII	MIHSKKLAQLARKLQRIKTAASNREDDDAGCTSTSPSPVADKGHCAVYTSDGARFEVPLPYLGTTVFVELLRMSQEEFGFAGGDGRITLPCDAAAMEYVMCLLRRNASEEVERAFLSSVVTMPCQNSGCTMPPVALHHQFAVCS
OsSAUR52	LOC_Os09g37470	GroupIII	MISARRVAQLAKKWQRMAALGRKRLTVRAKQDQECCSSMAGKGHCAMYTADGSRFEVPLAYLGTAVFSELLRMSQEEFGFSIDGRIMLPCDAAVMEYAMCLLRRNASVEVEKALLSSMVASCHYTGSMVPTVGVNQQISCL
OsSAUR53	LOC_Os09g37480	GroupIII	MISAKRLAQMAKKWQRIAALGRKRITWTTPKATDECCSSVAVKGHCIMYTADGRRFEVPLAFLATTIFAELLRMSQEEFGFTTDGGITLPCDAEVMEYVLCLLRRNASEEVVRAFLSTIVKSCHYGNGFAQSLGSVQQVAASSF
OsSAUR54	LOC_Os09g37490	GroupIII	MISSRKLAQLGKKWQRMVASSGRQTASIDGCCSTATAYVADKGHCVLYTTDGARFEVPLMYLNTAIFCELLRVSQEEFGFASNNKITLPCDASVMEYVMCLIRRDASEEIEKALLSSIVRPCLNTSVVPPMRLNQQFAVCS
OsSAUR55	LOC_Os09g37500	GroupIII	MAMISAKRIAQLAKKWRRMAALGRKRLTMSSTAMATEEAQGCSTAVAGKGHCAIYTADGARFEVPLAYLGTAVLGELLTMSREEYGFSGDGKITLPCDAMVMEYVLCLLGRNASAEVEKAFLSSMVMPCHYASCVTPSLGACQQVAVCSN
OsSAUR56		GroupIII	MHGKHQHQQQQQQQGGMVVVAPKGCVTVRVGAEGEEQRRFAVPLAHLKHPLFGALLEEAEREYGFAQRGAIAIPCRVDRFVHVEHLIVQDLHGAAASHLLDLDSSSHHHTQIHLHLPRFAGCFRA
OsSAUR57	LOC_Os12g41600	GroupI	MNRFRNVLLRKCKSLSRSLSRSSSYRNLRSMSTREHVVAGGDGGIVGGGDSKAVSAGGDGAVVFVGSSRRRYVISNKHLSHPLIAALIDDDVPAAAAGDGKEGGGGGGVVERRRSTSAATTTSSSTKPIAVNCEVVLFDHLLWMLDNAVDLRAGGDGDDDDAAMRELAQLYAY
OsSAUR58	LOC_Os12g43110	GroupII	MRQMIRRLSRVGDCSSPSSPPPFSPAPRRGGGGGGSSGKRSSSAAAAHEGVPEGHVPVYVVGEGDGGEAAAAERFVVRAELLGRPALAELLRRAAQEYGYDHHGPLRIPCRADVFRAALAAAGDEDDDSE
