# Supplementary material for: Genome-wide identification and expression analysis of the SAUR gene family in foxtail millet (Setaria italica L.)
Source: BMC Plant Biol. 2023 Jan 14;23:31. doi: 10.1186/s12870-023-04055-8 (PMC9840322; doi:10.1186/s12870-023-04055-8)
Supplement: Supplementary file 4 — Additional file 4: Table S4. Proteinmotif analysis of SAURs gene family in foxtail millet. [file 12870_2023_4055_MOESM4_ESM.xlsx]

## Sheet: Sheet1
Table S4 Protein motif analysis of SAURs gene family in foxtail millet
Motif	Sequrnce	Width(aa)	E-value	Number of genes
Motif1	RFVVPLAYLGHPVFAELLEMAZEEFGFAQ	29	4.7E-875	71
Motif2	DGRITLPCDAAVMEYVMCLLRRGASEEVEKA	31	4.9E-413	21
Motif3	MISAKRJAQLAKKWQRMAALGRKRLTWGP	29	7.9E-328	19
Motif4	SSASASVVPKGHCAVYVGDGR	21	2.8e-292	60
Motif5	SJRIPCDVDAF	11	8.2e-155	52
Motif6	MAPWTQNASAKALPSCISSVIREDKRIPKGYLPIVLVHDEE	41	8.5e-44	3
Motif7	LWMLENADPPPESLDELVEYY	21	6e-35	4
Motif8	MAKGGLGKLRCMIRRWHSSSRIARAP	26	2.3e-31	4
Motif9	APSAGVSQQVAVCSS	15	1.8e-24	11
Motif10	MEQQGGKASNKIRDIVRLQQLLKKWKKL	28	1e-16	4
Motif11	LDVLWQMEERHDDD	14	2.8e-07	5
Motif12	HRHHHNHHHHFHL	13	2.3e-06	4
Motif13	EHVVNMARKSK	11	7.9e-06	4
Motif14	RKGLISKTLZRCRS	14	0.012	6
Motif15	FLSTMATSCRY	11	0.033	14
