# Supplementary material for: Genome-wide identification and expression analysis of the SAUR gene family in foxtail millet (Setaria italica L.)
Source: BMC Plant Biol. 2023 Jan 14;23:31. doi: 10.1186/s12870-023-04055-8 (PMC9840322; doi:10.1186/s12870-023-04055-8)
Supplement: Supplementary file 5 — Additional file 5: Table S5. Cis-regulatory elements in the promoter region of SAUR genes. [file 12870_2023_4055_MOESM5_ESM.xlsx]

## Sheet: cis acting elements
Table S5 Cis-regulatory elements in the promoter region of SAUR genes.
Category	Cis-regulatory elements	Sequence	Function	Number of genes	Gene name
Abscisic acid responsiveness	ABRE	ACGTG	cis-acting element involved in the abscisic acid responsiveness	64	SiSAUR1,SiSAUR2,SiSAUR3,SiSAUR4,SiSAUR6,SiSAUR7,SiSAUR10,SiSAUR11,SiSAUR12,SiSAUR13,SiSAUR14,SiSAUR15,SiSAUR16,SiSAUR17,SiSAUR18,SiSAUR19,SiSAUR20,SiSAUR21,SiSAUR22,SiSAUR23,SiSAUR24,SiSAUR25,SiSAUR26,SiSAUR27,SiSAUR28,SiSAUR29,SiSAUR30,SiSAUR31,SiSAUR32,SiSAUR33,SiSAUR34,SiSAUR35,SiSAUR36,SiSAUR37,SiSAUR38,SiSAUR39,SiSAUR40,SiSAUR41,SiSAUR42,SiSAUR43,SiSAUR44,SiSAUR45,SiSAUR46,SiSAUR47,SiSAUR48,…
Auxin responsiveness	AuxRR-core	GGTCCAT	cis-acting regulatory element involved in auxin responsiveness	18	SiSAUR9,SiSAUR14,SiSAUR17,SiSAUR18,SiSAUR19,SiSAUR23,SiSAUR26,SiSAUR30,SiSAUR40,SiSAUR41,SiSAUR42,SiSAUR48,SiSAUR49,SiSAUR53,SiSAUR55,SiSAUR56,SiSAUR60,SiSAUR71
Auxin responsiveness	TGA-box	TGACGTAA	part of an auxin-responsive element	31	SiSAUR10,SiSAUR35,SiSAUR65,SiSAUR1,SiSAUR2,SiSAUR10,SiSAUR11,SiSAUR14,SiSAUR15,SiSAUR19,SiSAUR21,SiSAUR25,SiSAUR26,SiSAUR27,SiSAUR28,SiSAUR31,SiSAUR32,SiSAUR35,SiSAUR36,SiSAUR38,SiSAUR43,SiSAUR46,SiSAUR47,SiSAUR54,SiSAUR59,SiSAUR64,SiSAUR65,SiSAUR66,SiSAUR67,SiSAUR68,SiSAUR71,SiSAUR72
Circadian control	circadian	CAAAGATATC	cis-acting regulatory element involved in circadian control	8	SiSAUR4,SiSAUR5,SiSAUR7,SiSAUR9,SiSAUR15,SiSAUR43,SiSAUR60,SiSAUR67
Endosperm expression	AACA_motif	TAACAAACTCCA	involved in endosperm-specific negative expression	3	SiSAUR16,SiSAUR49,SiSAUR56
Endosperm expression	GCN4_motif	TGAGTCA	cis-regulatory element involved in endosperm expression	13	SiSAUR2,SiSAUR8,SiSAUR9,SiSAUR21,SiSAUR22,SiSAUR24,SiSAUR25,SiSAUR36,SiSAUR45,SiSAUR54,SiSAUR55,SiSAUR65,SiSAUR69
Gibberellin-responsiveness	GARE-motif	TCTGTTG	gibberellin-responsive element	5	SiSAUR14,SiSAUR23,SiSAUR25,SiSAUR29,SiSAUR37
Gibberellin-responsiveness	P-box	CCTTTTG	gibberellin-responsive element	21	SiSAUR1,SiSAUR6,SiSAUR7,SiSAUR8,SiSAUR9,SiSAUR14,SiSAUR15,SiSAUR18,SiSAUR19,SiSAUR20,SiSAUR21,SiSAUR22,SiSAUR25,SiSAUR26,SiSAUR29,SiSAUR31,SiSAUR35,SiSAUR36,SiSAUR38,SiSAUR39,SiSAUR63
Gibberellin-responsiveness	TATC-box	TATCCCA	cis-acting element involved in gibberellin-responsiveness	9	SiSAUR10,SiSAUR22,SiSAUR24,SiSAUR28,SiSAUR37,SiSAUR45,SiSAUR53,SiSAUR63,SiSAUR72
Light responsiveness	3-AF1 binding site	TAAGAGAGGAA	light responsive element	2	SiSAUR8,SiSAUR60
Light responsiveness	AAAC-motif	CAATCAAAACCT	light responsive element	2	SiSAUR27,SiSAUR28
Light responsiveness	ACA-motif	ATCGACAGCCATT	part of gapA in (gapA-CMA1) involved with light responsiveness	2	SiSAUR1,SiSAUR5
Light responsiveness	ACE	CTAACGTATT	cis-acting element involved in light responsiveness	15	SiSAUR1,SiSAUR12,SiSAUR18,SiSAUR21,SiSAUR33,SiSAUR35,SiSAUR37,SiSAUR54,SiSAUR55,SiSAUR59,SiSAUR64,SiSAUR65,SiSAUR68,SiSAUR69,SiSAUR71
Light responsiveness	AE-box	AGAAACTT	part of a module for light response	18	SiSAUR6,SiSAUR7,SiSAUR17,SiSAUR18,SiSAUR22,SiSAUR23,SiSAUR24,SiSAUR25,SiSAUR31,SiSAUR40,SiSAUR41,SiSAUR44,SiSAUR52,SiSAUR57,SiSAUR61,SiSAUR65,SiSAUR68,SiSAUR72
Light responsiveness	AT1-motif	AATTATTTTTTATT	part of a light responsive module	6	SiSAUR37,SiSAUR39,SiSAUR54,SiSAUR55,SiSAUR70,SiSAUR71
Light responsiveness	ATC-motif	AGTAATCT	part of a conserved DNA module involved in light responsiveness	9	SiSAUR5,SiSAUR9,SiSAUR10,SiSAUR15,SiSAUR18,SiSAUR30,SiSAUR40,SiSAUR41,SiSAUR72
Light responsiveness	ATCT-motif	AATCTAATCC	part of a conserved DNA module involved in light responsiveness	12	SiSAUR1,SiSAUR18,SiSAUR21,SiSAUR35,SiSAUR44,SiSAUR46,SiSAUR47,SiSAUR48,SiSAUR49,SiSAUR53,SiSAUR55,SiSAUR56
Light responsiveness	Box 4	ATTAAT	part of a conserved DNA module involved in light responsiveness	38	SiSAUR1,SiSAUR2,SiSAUR3,SiSAUR6,SiSAUR7,SiSAUR8,SiSAUR10,SiSAUR12,SiSAUR18,SiSAUR19,SiSAUR22,SiSAUR23,SiSAUR24,SiSAUR26,SiSAUR27,SiSAUR28,SiSAUR29,SiSAUR30,SiSAUR32,SiSAUR33,SiSAUR35,SiSAUR37,SiSAUR38,SiSAUR39,SiSAUR40,SiSAUR41,SiSAUR42,SiSAUR44,SiSAUR54,SiSAUR55,SiSAUR56,SiSAUR59,SiSAUR63,SiSAUR66,SiSAUR67,SiSAUR68,SiSAUR69,SiSAUR70
Light responsiveness	Box II	ACACGTTGT	part of a light responsive element	5	SiSAUR15,SiSAUR29,SiSAUR42,SiSAUR63,SiSAUR68
Light responsiveness	CAG-motif	GAAAGGCAGAC	part of a light response element	3	SiSAUR8,SiSAUR23,SiSAUR57
Light responsiveness	chs-CMA1a	TTACTTAA	part of a light responsive element	9	SiSAUR26,SiSAUR38,SiSAUR7,SiSAUR10,SiSAUR37,SiSAUR39,SiSAUR45,SiSAUR46,SiSAUR47
Light responsiveness	GA-motif	ATAGATAA	part of a light responsive element	6	SiSAUR9,SiSAUR25,SiSAUR26,SiSAUR41,SiSAUR67,SiSAUR70
Light responsiveness	Gap-box	CAAATGAA(A/G)A	part of a light responsive element	2	SiSAUR26,SiSAUR60
Light responsiveness	GATA-motif	GATAGGA	part of a light responsive element	30	SiSAUR3,SiSAUR4,SiSAUR7,SiSAUR8,SiSAUR13,SiSAUR15,SiSAUR16,SiSAUR21,SiSAUR22,SiSAUR23,SiSAUR24,SiSAUR25,SiSAUR26,SiSAUR31,SiSAUR33,SiSAUR39,SiSAUR40,SiSAUR41,SiSAUR43,SiSAUR54,SiSAUR55,SiSAUR56,SiSAUR58,SiSAUR59,SiSAUR60,SiSAUR64,SiSAUR67,SiSAUR70,SiSAUR71,SiSAUR72
Light responsiveness	GATT-motif	CTCCTGATTAGC	part of a light responsive element	3	SiSAUR33,SiSAUR35,SiSAUR66
Light responsiveness	G-box	TACGTG	cis-acting regulatory element involved in light responsiveness	69	SiSAUR1,SiSAUR2,SiSAUR3,SiSAUR4,SiSAUR6,SiSAUR7,SiSAUR9,SiSAUR10,SiSAUR11,SiSAUR12,SiSAUR13,SiSAUR14,SiSAUR15,SiSAUR16,SiSAUR18,SiSAUR17,SiSAUR19,SiSAUR20,SiSAUR21,SiSAUR22,SiSAUR23,SiSAUR24,SiSAUR25,SiSAUR26,SiSAUR27,SiSAUR28,SiSAUR29,SiSAUR30,SiSAUR31,SiSAUR32,SiSAUR33,SiSAUR34,SiSAUR35,SiSAUR36,SiSAUR37,SiSAUR38,SiSAUR39,SiSAUR40,SiSAUR41,SiSAUR42,SiSAUR43,SiSAUR44,SiSAUR45,SiSAUR46,SiSAUR47,S…
Light responsiveness	GT1-motif	GGTTAAT	light responsive element	30	SiSAUR5,SiSAUR7,SiSAUR8,SiSAUR10,SiSAUR12,SiSAUR18,SiSAUR19,SiSAUR20,SiSAUR23,SiSAUR26,SiSAUR31,SiSAUR36,SiSAUR38,SiSAUR39,SiSAUR40,SiSAUR41,SiSAUR42,SiSAUR43,SiSAUR44,SiSAUR49,SiSAUR53,SiSAUR54,SiSAUR55,SiSAUR59,SiSAUR60,SiSAUR63,SiSAUR65,SiSAUR69,SiSAUR70,SiSAUR72
Light responsiveness	GTGGC-motif	CAGCGTGTGGC	part of a light responsive element	8	SiSAUR3,SiSAUR11,SiSAUR14,SiSAUR36,SiSAUR40,SiSAUR41,SiSAUR63,SiSAUR71
Light responsiveness	I-box	AAGATAAGGCT	part of a light responsive element	21	SiSAUR2,SiSAUR11,SiSAUR15,SiSAUR18,SiSAUR20,SiSAUR22,SiSAUR23,SiSAUR24,SiSAUR26,SiSAUR31,SiSAUR32,SiSAUR37,SiSAUR39,SiSAUR43,SiSAUR46,SiSAUR47,SiSAUR48,SiSAUR50,SiSAUR63,SiSAUR69,SiSAUR72
Light responsiveness	LAMP-element	CTTTATCA	part of a light responsive element	1	SiSAUR39
Light responsiveness	L-box	ATCCCACCTAC	part of a light responsive element	4	SiSAUR20,SiSAUR35,SiSAUR37,SiSAUR72
Light responsiveness	LS7	CAGATTTATTTTTA	part of a light responsive element	1	SiSAUR42
Light responsiveness	Sp1	GGGCGG	light responsive element	31	SiSAUR2,SiSAUR3,SiSAUR4,SiSAUR5,SiSAUR11,SiSAUR12,SiSAUR13,SiSAUR14,SiSAUR15,SiSAUR17,SiSAUR23,SiSAUR25,SiSAUR26,SiSAUR28,SiSAUR31,SiSAUR35,SiSAUR37,SiSAUR44,SiSAUR45,SiSAUR50,SiSAUR56,SiSAUR57,SiSAUR59,SiSAUR63,SiSAUR66,SiSAUR67,SiSAUR68,SiSAUR69,SiSAUR70,SiSAUR71,SiSAUR72
Light responsiveness	TCCC-motif	TCTCCCT	part of a light responsive element	23	SiSAUR6,SiSAUR9,SiSAUR14,SiSAUR19,SiSAUR23,SiSAUR25,SiSAUR26,SiSAUR27,SiSAUR28,SiSAUR29,SiSAUR31,SiSAUR36,SiSAUR42,SiSAUR43,SiSAUR48,SiSAUR49,SiSAUR50,SiSAUR53,SiSAUR54,SiSAUR57,SiSAUR65,SiSAUR68,SiSAUR69
Light responsiveness	TCT-motif	TCTTAC	part of a light responsive element	32	SiSAUR4,SiSAUR6,SiSAUR7,SiSAUR8,SiSAUR9,SiSAUR10,SiSAUR12,SiSAUR13,SiSAUR19,SiSAUR20,SiSAUR23,SiSAUR24,SiSAUR26,SiSAUR33,SiSAUR35,SiSAUR39,SiSAUR40,SiSAUR41,SiSAUR46,SiSAUR47,SiSAUR48,SiSAUR49,SiSAUR50,SiSAUR53,SiSAUR56,SiSAUR57,SiSAUR58,SiSAUR60,SiSAUR65,SiSAUR68,SiSAUR70,SiSAUR72
Low-temperature responsiveness	LTR	CCGAAA	cis-acting element involved in low-temperature responsiveness	34	SiSAUR2,SiSAUR8,SiSAUR11,SiSAUR12,SiSAUR13,SiSAUR16,SiSAUR18,SiSAUR20,SiSAUR21,SiSAUR29,SiSAUR30,SiSAUR31,SiSAUR32,SiSAUR33,SiSAUR34,SiSAUR35,SiSAUR39,SiSAUR46,SiSAUR47,SiSAUR51,SiSAUR52,SiSAUR54,SiSAUR55,SiSAUR56,SiSAUR59,SiSAUR60,SiSAUR61,SiSAUR62,SiSAUR63,SiSAUR66,SiSAUR68,SiSAUR70,SiSAUR71,SiSAUR72
MeJA-responsiveness	CGTCA-motif	CGTCA	cis-acting regulatory element involved in the MeJA-responsiveness	65	SiSAUR1,SiSAUR2,SiSAUR3,SiSAUR4,SiSAUR6,SiSAUR7,SiSAUR8,SiSAUR9,SiSAUR10,SiSAUR11,SiSAUR12,SiSAUR13,SiSAUR14,SiSAUR15,SiSAUR16,SiSAUR17,SiSAUR18,SiSAUR19,SiSAUR20,SiSAUR21,SiSAUR24,SiSAUR25,SiSAUR26,SiSAUR27,SiSAUR29,SiSAUR28,SiSAUR30,SiSAUR31,SiSAUR32,SiSAUR34,SiSAUR35,SiSAUR36,SiSAUR37,SiSAUR38,SiSAUR39,SiSAUR40,SiSAUR41,SiSAUR43,SiSAUR44,SiSAUR46,SiSAUR47,SiSAUR48,SiSAUR50,SiSAUR51,SiSAUR52,Si…
MeJA-responsiveness	TGACG-motif	TGACG	cis-acting regulatory element involved in the MeJA-responsiveness	63	SiSAUR1,SiSAUR2,SiSAUR3,SiSAUR4,SiSAUR6,SiSAUR7,SiSAUR8,SiSAUR9,SiSAUR10,SiSAUR11,SiSAUR12,SiSAUR13,SiSAUR14,SiSAUR15,SiSAUR16,SiSAUR17,SiSAUR18,SiSAUR19,SiSAUR20,SiSAUR21,SiSAUR24,SiSAUR25,SiSAUR26,SiSAUR27,SiSAUR28,SiSAUR29,SiSAUR30,SiSAUR31,SiSAUR32,SiSAUR34,SiSAUR35,SiSAUR36,SiSAUR37,SiSAUR38,SiSAUR39,SiSAUR40,SiSAUR41,SiSAUR43,SiSAUR44,SiSAUR46,SiSAUR47,SiSAUR48,SiSAUR50,SiSAUR52,SiSAUR53,Si…
MYB binding site involved in drought-inducibility	MBS	CAACTG	MYB binding site involved in drought-inducibility	44	SiSAUR2,SiSAUR4,SiSAUR6,SiSAUR11,SiSAUR12,SiSAUR13,SiSAUR14,SiSAUR15,SiSAUR16,SiSAUR18,SiSAUR19,SiSAUR20,SiSAUR21,SiSAUR23,SiSAUR25,SiSAUR30,SiSAUR31,SiSAUR32,SiSAUR33,SiSAUR36,SiSAUR37,SiSAUR38,SiSAUR39,SiSAUR40,SiSAUR41,SiSAUR42,SiSAUR43,SiSAUR46,SiSAUR47,SiSAUR48,SiSAUR49,SiSAUR53,SiSAUR54,SiSAUR55,SiSAUR56,SiSAUR57,SiSAUR58,SiSAUR59,SiSAUR60,SiSAUR63,SiSAUR64,SiSAUR65,SiSAUR68,SiSAUR72
MYB binding site involved in light responsiveness	MRE	AACCTAA	MYB binding site involved in light responsiveness	5	SiSAUR7,SiSAUR18,SiSAUR28,SiSAUR67,SiSAUR70
Root specific	motif I	gGTACGTGGCG	cis-acting regulatory element root specific	2	SiSAUR32,SiSAUR35
Salicylic acid responsiveness	TCA-element	CCATCTTTTT	cis-acting element involved in salicylic acid responsiveness	33	SiSAUR1,SiSAUR4,SiSAUR5,SiSAUR8,SiSAUR11,SiSAUR12,SiSAUR18,SiSAUR20,SiSAUR21,SiSAUR22,SiSAUR23,SiSAUR24,SiSAUR26,SiSAUR28,SiSAUR29,SiSAUR30,SiSAUR37,SiSAUR38,SiSAUR45,SiSAUR46,SiSAUR47,SiSAUR48,SiSAUR49,SiSAUR50,SiSAUR52,SiSAUR54,SiSAUR57,SiSAUR58,SiSAUR59,SiSAUR61,SiSAUR64,SiSAUR66,SiSAUR72
Seed-specific regulation	RY-element	CATGCATG	cis-acting regulatory element involved in seed-specific regulation	17	SiSAUR7,SiSAUR12,SiSAUR15,SiSAUR18,SiSAUR21,SiSAUR30,SiSAUR32,SiSAUR33,SiSAUR35,SiSAUR39,SiSAUR40,SiSAUR41,SiSAUR43,SiSAUR57,SiSAUR60,SiSAUR63,SiSAUR65
Stress responsiveness	TC-rich repeats	ATTCTCTAAC	cis-acting element involved in defense and stress responsiveness	19	SiSAUR1,SiSAUR2,SiSAUR8,SiSAUR9,SiSAUR10,SiSAUR16,SiSAUR28,SiSAUR30,SiSAUR31,SiSAUR32,SiSAUR38,SiSAUR45,SiSAUR46,SiSAUR47,SiSAUR52,SiSAUR61,SiSAUR65,SiSAUR68,SiSAUR70
Zein metabolism regulation	O2-site	GATGA(C/T)(A/G)TG(A/G)	cis-acting regulatory element involved in zein metabolism regulation	37	SiSAUR2,SiSAUR4,SiSAUR6,SiSAUR10,SiSAUR12,SiSAUR13,SiSAUR14,SiSAUR17,SiSAUR22,SiSAUR24,SiSAUR30,SiSAUR31,SiSAUR32,SiSAUR34,SiSAUR35,SiSAUR38,SiSAUR40,SiSAUR45,SiSAUR46,SiSAUR47,SiSAUR48,SiSAUR50,SiSAUR52,SiSAUR53,SiSAUR54,SiSAUR55,SiSAUR56,SiSAUR57,SiSAUR59,SiSAUR61,SiSAUR63,SiSAUR65,SiSAUR67,SiSAUR68,SiSAUR69,SiSAUR70,SiSAUR72

## Sheet: Details of cis acting elements 
Gene name	Cis-regulatory elements	Sequence	position	Base number	Strand Matrix	Organism	Function
SiSAUR1	CGTCA-motif	CGTCA	809	5	-	Hordeum vulgare	MeJA-responsiveness
SiSAUR1	CGTCA-motif	CGTCA	947	5	-	Hordeum vulgare	MeJA-responsiveness
SiSAUR1	CGTCA-motif	CGTCA	1631	5	-	Hordeum vulgare	MeJA-responsiveness
SiSAUR1	CGTCA-motif	CGTCA	1768	5	+	Hordeum vulgare	MeJA-responsiveness
SiSAUR1	Box 4	ATTAAT	1733	6	-	Petroselinum crispum	Light responsiveness
SiSAUR1	ATCT-motif	AATCTAATCC	1151	9	+	Pisum sativum	Light responsiveness
SiSAUR1	ABRE	ACGTG	103	5	+	Arabidopsis thaliana	Abscisic acid responsiveness
SiSAUR1	ABRE	GCAACGTGTC	688	9	+	Hordeum vulgare	Abscisic acid responsiveness
SiSAUR1	ACA-motif	ATCGACAGCCATT	531	12	+	Zea mays	Light responsiveness
SiSAUR1	TGA-element	AACGAC	1854	6	+	Brassica oleracea	Auxin responsiveness
SiSAUR1	P-box	CCTTTTG	138	7	-	Oryza sativa	Gibberellin-responsiveness
SiSAUR1	TC-rich repeats	ATTCTCTAAC	1144	9	-	Nicotiana tabacum	Stress responsiveness
SiSAUR1	ACE	CTAACGTATT	540	9	-	Petroselinum crispum	Light responsiveness
SiSAUR1	TCA-element	TCAGAAGAGG	2009	9	+	Brassica oleracea	Salicylic acid responsiveness
SiSAUR1	TGACG-motif	TGACG	809	5	+	Hordeum vulgare	MeJA-responsiveness
SiSAUR1	TGACG-motif	TGACG	947	5	+	Hordeum vulgare	MeJA-responsiveness
SiSAUR1	TGACG-motif	TGACG	1631	5	+	Hordeum vulgare	MeJA-responsiveness
SiSAUR1	TGACG-motif	TGACG	1768	5	-	Hordeum vulgare	MeJA-responsiveness
SiSAUR1	G-box	TACGTG	102	6	+	Arabidopsis thaliana	Light responsiveness
SiSAUR1	G-box	CACGAC	1883	6	+	Zea mays	Light responsiveness
SiSAUR2	TC-rich repeats	GTTTTCTTAC	793	9	+	Nicotiana tabacum	Stress responsiveness
SiSAUR2	G-box	CACGTC	173	6	+	Zea mays	Light responsiveness
SiSAUR2	G-box	CACGAC	236	6	-	Zea mays	Light responsiveness
SiSAUR2	G-box	TACGTG	431	6	+	Arabidopsis thaliana	Light responsiveness
SiSAUR2	G-box	CACGTG	1319	6	-	Arabidopsis thaliana	Light responsiveness
SiSAUR2	G-box	TACGTG	1512	6	-	Arabidopsis thaliana	Light responsiveness
SiSAUR2	G-box	TACGTG	1554	6	+	Arabidopsis thaliana	Light responsiveness
SiSAUR2	G-box	CACGTG	1811	6	-	Arabidopsis thaliana	Light responsiveness
SiSAUR2	G-box	CACGAC	1847	6	-	Zea mays	Light responsiveness
SiSAUR2	GCN4_motif	TGAGTCA	370	7	+	Oryza sativa	Endosperm expression
SiSAUR2	TGACG-motif	TGACG	284	5	-	Hordeum vulgare	MeJA-responsiveness
SiSAUR2	TGACG-motif	TGACG	506	5	-	Hordeum vulgare	MeJA-responsiveness
SiSAUR2	TGACG-motif	TGACG	736	5	-	Hordeum vulgare	MeJA-responsiveness
SiSAUR2	TGACG-motif	TGACG	883	5	-	Hordeum vulgare	MeJA-responsiveness
SiSAUR2	TGACG-motif	TGACG	1732	5	-	Hordeum vulgare	MeJA-responsiveness
SiSAUR2	O2-site	GATGATGTGG	346	9	-	Zea mays	Zein metabolism regulation
SiSAUR2	O2-site	GATGA(C/T)(A/G)TG(A/G)	1358	8	-	Zea mays	Zein metabolism regulation
SiSAUR2	CGTCA-motif	CGTCA	284	5	+	Hordeum vulgare	MeJA-responsiveness
SiSAUR2	CGTCA-motif	CGTCA	506	5	+	Hordeum vulgare	MeJA-responsiveness
SiSAUR2	CGTCA-motif	CGTCA	736	5	+	Hordeum vulgare	MeJA-responsiveness
SiSAUR2	CGTCA-motif	CGTCA	883	5	+	Hordeum vulgare	MeJA-responsiveness
SiSAUR2	CGTCA-motif	CGTCA	1732	5	+	Hordeum vulgare	MeJA-responsiveness
SiSAUR2	G-Box	CACGTT	894	6	-	Pisum sativum	Light responsiveness
SiSAUR2	G-Box	CACGTT	1301	6	+	Pisum sativum	Light responsiveness
SiSAUR2	G-Box	CACGTG	1319	6	-	Pisum sativum	Light responsiveness
SiSAUR2	G-Box	CACGTT	1581	6	+	Pisum sativum	Light responsiveness
SiSAUR2	G-Box	CACGTG	1811	6	-	Pisum sativum	Light responsiveness
SiSAUR2	LTR	CCGAAA	114	6	+	Hordeum vulgare	Low-temperature responsiveness
SiSAUR2	Box 4	ATTAAT	542	6	+	Petroselinum crispum	Light responsiveness
SiSAUR2	ABRE	ACGTG	173	5	-	Arabidopsis thaliana	Abscisic acid responsiveness
SiSAUR2	ABRE	ACGTG	432	5	+	Arabidopsis thaliana	Abscisic acid responsiveness
SiSAUR2	ABRE	ACGTG	895	5	+	Arabidopsis thaliana	Abscisic acid responsiveness
SiSAUR2	ABRE	ACGTG	1301	5	-	Arabidopsis thaliana	Abscisic acid responsiveness
SiSAUR2	ABRE	CACGTG	1319	6	-	Arabidopsis thaliana	Abscisic acid responsiveness
SiSAUR2	ABRE	ACGTG	1320	5	+	Arabidopsis thaliana	Abscisic acid responsiveness
SiSAUR2	ABRE	ACGTG	1512	5	-	Arabidopsis thaliana	Abscisic acid responsiveness
SiSAUR2	ABRE	ACGTG	1555	5	+	Arabidopsis thaliana	Abscisic acid responsiveness
SiSAUR2	ABRE	ACGTG	1581	5	-	Arabidopsis thaliana	Abscisic acid responsiveness
SiSAUR2	ABRE	CACGTG	1811	6	-	Arabidopsis thaliana	Abscisic acid responsiveness
SiSAUR2	ABRE	ACGTG	1812	5	+	Arabidopsis thaliana	Abscisic acid responsiveness
SiSAUR2	MBS	CAACTG	290	6	+	Arabidopsis thaliana	MYB binding site involved in drought-inducibility
SiSAUR2	Sp1	GGGCGG	1539	6	+	Oryza sativa	Light responsiveness
SiSAUR2	TGA-element	AACGAC	558	6	-	Brassica oleracea	Auxin responsiveness
SiSAUR2	TGA-element	AACGAC	655	6	+	Brassica oleracea	Auxin responsiveness
SiSAUR2	I-box	GTATAAGGCC	467	9	-	Larix laricina	Light responsiveness
SiSAUR3	GATA-motif	GATAGGA	836	7	+	Arabidopsis thaliana	Light responsiveness
SiSAUR3	ABRE	ACGTG	174	5	+	Arabidopsis thaliana	Abscisic acid responsiveness
SiSAUR3	ABRE	CGCACGTGTC	397	9	+	Hordeum vulgare	Abscisic acid responsiveness
SiSAUR3	ABRE	CACGTG	399	6	+	Arabidopsis thaliana	Abscisic acid responsiveness
SiSAUR3	ABRE	ACGTG	400	5	+	Arabidopsis thaliana	Abscisic acid responsiveness
SiSAUR3	ABRE	ACGTG	410	5	+	Arabidopsis thaliana	Abscisic acid responsiveness
SiSAUR3	ABRE	GCCGCGTGGC	523	9	+	Oryza sativa	Abscisic acid responsiveness
SiSAUR3	ABRE	ACGTG	692	5	+	Arabidopsis thaliana	Abscisic acid responsiveness
SiSAUR3	ABRE	CGCACGTGTC	1506	9	-	Hordeum vulgare	Abscisic acid responsiveness
SiSAUR3	ABRE	CGCACGTGTC	1516	9	+	Hordeum vulgare	Abscisic acid responsiveness
SiSAUR3	ABRE	ACGTG	1518	5	-	Arabidopsis thaliana	Abscisic acid responsiveness
SiSAUR3	ABRE	ACGTG	1791	5	+	Arabidopsis thaliana	Abscisic acid responsiveness
SiSAUR3	Sp1	GGGCGG	242	6	-	Oryza sativa	Light responsiveness
SiSAUR3	Sp1	GGGCGG	1317	6	+	Oryza sativa	Light responsiveness
SiSAUR3	Sp1	GGGCGG	1658	6	-	Oryza sativa	Light responsiveness
SiSAUR3	CGTCA-motif	CGTCA	275	5	-	Hordeum vulgare	MeJA-responsiveness
SiSAUR3	CGTCA-motif	CGTCA	311	5	-	Hordeum vulgare	MeJA-responsiveness
SiSAUR3	CGTCA-motif	CGTCA	518	5	+	Hordeum vulgare	MeJA-responsiveness
SiSAUR3	CGTCA-motif	CGTCA	757	5	-	Hordeum vulgare	MeJA-responsiveness
SiSAUR3	CGTCA-motif	CGTCA	967	5	+	Hordeum vulgare	MeJA-responsiveness
SiSAUR3	G-Box	CACGTT	173	6	-	Pisum sativum	Light responsiveness
SiSAUR3	G-Box	CACGTG	399	6	+	Pisum sativum	Light responsiveness
SiSAUR3	G-Box	CACGTT	409	6	-	Pisum sativum	Light responsiveness
SiSAUR3	G-Box	CACGTT	691	6	-	Pisum sativum	Light responsiveness
SiSAUR3	G-Box	CACGTT	1790	6	-	Pisum sativum	Light responsiveness
SiSAUR3	Box 4	ATTAAT	722	6	+	Petroselinum crispum	Light responsiveness
SiSAUR3	TGACG-motif	TGACG	275	5	+	Hordeum vulgare	MeJA-responsiveness
SiSAUR3	TGACG-motif	TGACG	311	5	+	Hordeum vulgare	MeJA-responsiveness
SiSAUR3	TGACG-motif	TGACG	518	5	-	Hordeum vulgare	MeJA-responsiveness
SiSAUR3	TGACG-motif	TGACG	757	5	+	Hordeum vulgare	MeJA-responsiveness
SiSAUR3	TGACG-motif	TGACG	967	5	-	Hordeum vulgare	MeJA-responsiveness
SiSAUR3	GTGGC-motif	GATTCTGTGGC	423	10	-	Spinacia oleracea	Light responsiveness
SiSAUR3	G-box	TAAACGTG	171	8	+	Brassica oleracea	Light responsiveness
SiSAUR3	G-box	CACGAC	307	6	-	Zea mays	Light responsiveness
SiSAUR3	G-box	CACGTG	399	6	+	Arabidopsis thaliana	Light responsiveness
SiSAUR3	G-box	CACGAC	784	6	-	Zea mays	Light responsiveness
SiSAUR3	G-box	CACGTC	1518	6	+	Zea mays	Light responsiveness
SiSAUR4	CGTCA-motif	CGTCA	256	5	+	Hordeum vulgare	MeJA-responsiveness
SiSAUR4	CGTCA-motif	CGTCA	336	5	-	Hordeum vulgare	MeJA-responsiveness
SiSAUR4	CGTCA-motif	CGTCA	364	5	-	Hordeum vulgare	MeJA-responsiveness
SiSAUR4	CGTCA-motif	CGTCA	707	5	-	Hordeum vulgare	MeJA-responsiveness
SiSAUR4	CGTCA-motif	CGTCA	936	5	+	Hordeum vulgare	MeJA-responsiveness
SiSAUR4	CGTCA-motif	CGTCA	1512	5	-	Hordeum vulgare	MeJA-responsiveness
SiSAUR4	GATA-motif	GATAGGG	666	7	+	Pisum sativum	Light responsiveness
SiSAUR4	ABRE	CGTACGTGCA	1012	9	-	Hordeum vulgare	Abscisic acid responsiveness
SiSAUR4	ABRE	ACGTG	1362	5	+	Arabidopsis thaliana	Abscisic acid responsiveness
SiSAUR4	ABRE	ACGTG	1517	5	+	Arabidopsis thaliana	Abscisic acid responsiveness
SiSAUR4	ABRE	ACGTG	1603	5	+	Arabidopsis thaliana	Abscisic acid responsiveness
SiSAUR4	MBS	CAACTG	439	6	-	Arabidopsis thaliana	MYB binding site involved in drought-inducibility
SiSAUR4	MBS	CAACTG	962	6	+	Arabidopsis thaliana	MYB binding site involved in drought-inducibility
SiSAUR4	Sp1	GGGCGG	1429	6	-	Oryza sativa	Light responsiveness
SiSAUR4	Sp1	GGGCGG	1611	6	-	Oryza sativa	Light responsiveness
SiSAUR4	TCT-motif	TCTTAC	838	6	-	Arabidopsis thaliana	Light responsiveness
SiSAUR4	TCT-motif	TCTTAC	1760	6	+	Arabidopsis thaliana	Light responsiveness
SiSAUR4	circadian	CAAAGATATC	205	9	-	Lycopersicon esculentum	Circadian control
SiSAUR4	TCA-element	TCAGAAGAGG	217	9	+	Brassica oleracea	Salicylic acid responsiveness
SiSAUR4	O2-site	GATGATGTGG	743	9	-	Zea mays	Zein metabolism regulation
SiSAUR4	TGACG-motif	TGACG	256	5	-	Hordeum vulgare	MeJA-responsiveness
SiSAUR4	TGACG-motif	TGACG	336	5	+	Hordeum vulgare	MeJA-responsiveness
SiSAUR4	TGACG-motif	TGACG	364	5	+	Hordeum vulgare	MeJA-responsiveness
SiSAUR4	TGACG-motif	TGACG	707	5	+	Hordeum vulgare	MeJA-responsiveness
SiSAUR4	TGACG-motif	TGACG	936	5	-	Hordeum vulgare	MeJA-responsiveness
SiSAUR4	TGACG-motif	TGACG	1512	5	+	Hordeum vulgare	MeJA-responsiveness
SiSAUR4	G-box	CACGAC	1141	6	-	Zea mays	Light responsiveness
SiSAUR4	G-box	CACGAC	1358	6	+	Zea mays	Light responsiveness
SiSAUR4	G-box	CACGTC	1361	6	-	Zea mays	Light responsiveness
SiSAUR4	G-box	CACGTC	1516	6	-	Zea mays	Light responsiveness
SiSAUR4	G-box	CACGTC	1602	6	-	Zea mays	Light responsiveness
SiSAUR4	G-box	TAACACGTAG	1769	9	-	Brassica oleracea	Light responsiveness
SiSAUR4	G-box	CACGAC	1797	6	-	Zea mays	Light responsiveness
SiSAUR5	Sp1	GGGCGG	1749	6	-	Oryza sativa	Light responsiveness
SiSAUR5	circadian	CAAAGATATC	1372	9	+	Lycopersicon esculentum	Circadian control
SiSAUR5	ACA-motif	AATTACAGCCATT	940	12	-	Pisum sativum	Light responsiveness
SiSAUR5	ATC-motif	AGTAATCT	443	8	-	Spinacia oleracea	Light responsiveness
SiSAUR5	TCA-element	CCATCTTTTT	304	9	-	Nicotiana tabacum	Salicylic acid responsiveness
SiSAUR5	TCA-element	CCATCTTTTT	1588	9	-	Nicotiana tabacum	Salicylic acid responsiveness
SiSAUR5	TCA-element	TCAGAAGAGG	1719	9	-	Brassica oleracea	Salicylic acid responsiveness
SiSAUR5	GT1-motif	GGTTAAT	818	7	-	Avena sativa	Light responsiveness
SiSAUR5	GT1-motif	GGTTAA	819	6	-	Arabidopsis thaliana	Light responsiveness
SiSAUR6	P-box	CCTTTTG	1020	7	-	Oryza sativa	Gibberellin-responsiveness
SiSAUR6	AE-box	AGAAACAA	653	8	+	Arabidopsis thaliana	Light responsiveness
SiSAUR6	TCCC-motif	TCTCCCT	506	7	-	Spinacia oleracea	Light responsiveness
SiSAUR6	TCCC-motif	TCTCCCT	1526	7	+	Spinacia oleracea	Light responsiveness
SiSAUR6	TCT-motif	TCTTAC	1617	6	-	Arabidopsis thaliana	Light responsiveness
SiSAUR6	TGACG-motif	TGACG	408	5	+	Hordeum vulgare	MeJA-responsiveness
SiSAUR6	TGACG-motif	TGACG	477	5	+	Hordeum vulgare	MeJA-responsiveness
SiSAUR6	TGACG-motif	TGACG	483	5	+	Hordeum vulgare	MeJA-responsiveness
SiSAUR6	TGACG-motif	TGACG	1149	5	+	Hordeum vulgare	MeJA-responsiveness
SiSAUR6	O2-site	GATGA(C/T)(A/G)TG(A/G)	481	8	+	Zea mays	Zein metabolism regulation
SiSAUR6	O2-site	GATGATGTGG	1201	9	-	Zea mays	Zein metabolism regulation
SiSAUR6	G-box	CACGTC	340	6	+	Zea mays	Light responsiveness
SiSAUR6	G-box	CACGTC	484	6	-	Zea mays	Light responsiveness
SiSAUR6	CGTCA-motif	CGTCA	408	5	-	Hordeum vulgare	MeJA-responsiveness
SiSAUR6	CGTCA-motif	CGTCA	477	5	-	Hordeum vulgare	MeJA-responsiveness
SiSAUR6	CGTCA-motif	CGTCA	483	5	-	Hordeum vulgare	MeJA-responsiveness
SiSAUR6	CGTCA-motif	CGTCA	1149	5	-	Hordeum vulgare	MeJA-responsiveness
SiSAUR6	G-Box	CACGTT	274	6	-	Pisum sativum	Light responsiveness
SiSAUR6	Box 4	ATTAAT	623	6	+	Petroselinum crispum	Light responsiveness
SiSAUR6	Box 4	ATTAAT	727	6	+	Petroselinum crispum	Light responsiveness
SiSAUR6	Box 4	ATTAAT	1641	6	-	Petroselinum crispum	Light responsiveness
SiSAUR6	Box 4	ATTAAT	1645	6	-	Petroselinum crispum	Light responsiveness
SiSAUR6	Box 4	ATTAAT	1786	6	-	Petroselinum crispum	Light responsiveness
SiSAUR6	ABRE	ACGTG	275	5	+	Arabidopsis thaliana	Abscisic acid responsiveness
SiSAUR6	ABRE	ACGTG	340	5	-	Arabidopsis thaliana	Abscisic acid responsiveness
SiSAUR6	ABRE	ACGTG	485	5	+	Arabidopsis thaliana	Abscisic acid responsiveness
SiSAUR6	ABRE	TACGGTC	1296	7	-	Arabidopsis thaliana	Abscisic acid responsiveness
SiSAUR6	MBS	CAACTG	34	6	+	Arabidopsis thaliana	MYB binding site involved in drought-inducibility
SiSAUR7	TCT-motif	TCTTAC	1106	6	+	Arabidopsis thaliana	Light responsiveness
SiSAUR7	P-box	CCTTTTG	120	7	+	Oryza sativa	Gibberellin-responsiveness
SiSAUR7	AE-box	AGAAACAA	167	8	+	Arabidopsis thaliana	Light responsiveness
SiSAUR7	MRE	AACCTAA	1438	7	+	Petroselinum crispum	MYB binding site involved in light responsiveness
SiSAUR7	GT1-motif	GGTTAAT	401	7	-	Avena sativa	Light responsiveness
SiSAUR7	GT1-motif	GGTTAA	402	6	-	Arabidopsis thaliana	Light responsiveness
SiSAUR7	TGACG-motif	TGACG	666	5	-	Hordeum vulgare	MeJA-responsiveness
SiSAUR7	TGACG-motif	TGACG	1174	5	-	Hordeum vulgare	MeJA-responsiveness
SiSAUR7	G-box	TACGTG	2000	6	-	Arabidopsis thaliana	Light responsiveness
SiSAUR7	circadian	CAAAGATATC	1566	9	+	Lycopersicon esculentum	Circadian control
SiSAUR7	chs-CMA2a	TCACTTGA	88	8	-	Petroselinum crispum	Light responsiveness
SiSAUR7	Box 4	ATTAAT	44	6	+	Petroselinum crispum	Light responsiveness
SiSAUR7	Box 4	ATTAAT	1413	6	-	Petroselinum crispum	Light responsiveness
SiSAUR7	RY-element	CATGCATG	550	8	+	Helianthus annuus	Seed-specific regulation
SiSAUR7	RY-element	CATGCATG	746	8	+	Helianthus annuus	Seed-specific regulation
SiSAUR7	RY-element	CATGCATG	1738	8	-	Helianthus annuus	Seed-specific regulation
SiSAUR7	CGTCA-motif	CGTCA	666	5	+	Hordeum vulgare	MeJA-responsiveness
SiSAUR7	CGTCA-motif	CGTCA	1174	5	+	Hordeum vulgare	MeJA-responsiveness
SiSAUR7	GATA-motif	GATAGGG	1502	7	-	Pisum sativum	Light responsiveness
SiSAUR7	ABRE	CGTACGTGCA	1994	9	-	Hordeum vulgare	Abscisic acid responsiveness
SiSAUR7	ABRE	ACGTG	2000	5	-	Arabidopsis thaliana	Abscisic acid responsiveness
SiSAUR8	GATA-motif	AAGATAAGATT	460	10	+	Arabidopsis thaliana	Light responsiveness
SiSAUR8	3-AF1 binding site	TAAGAGAGGAA	1901	10	-	Solanum tuberosum	Light responsiveness
SiSAUR8	CAG-motif	GAAAGGCAGAC	1369	10	+	Arabidopsis thaliana	Light responsiveness
SiSAUR8	CGTCA-motif	CGTCA	510	5	-	Hordeum vulgare	MeJA-responsiveness
SiSAUR8	Box 4	ATTAAT	157	6	+	Petroselinum crispum	Light responsiveness
SiSAUR8	Box 4	ATTAAT	930	6	+	Petroselinum crispum	Light responsiveness
SiSAUR8	LTR	CCGAAA	399	6	-	Hordeum vulgare	Low-temperature responsiveness
SiSAUR8	TCA-element	CCATCTTTTT	226	9	-	Nicotiana tabacum	Salicylic acid responsiveness
SiSAUR8	TGACG-motif	TGACG	510	5	+	Hordeum vulgare	MeJA-responsiveness
SiSAUR8	GCN4_motif	TGAGTCA	1761	7	-	Oryza sativa	Endosperm expression
SiSAUR8	GT1-motif	GGTTAA	415	6	+	Arabidopsis thaliana	Light responsiveness
SiSAUR8	TC-rich repeats	GTTTTCTTAC	1713	9	-	Nicotiana tabacum	Stress responsiveness
SiSAUR8	P-box	CCTTTTG	626	7	-	Oryza sativa	Gibberellin-responsiveness
SiSAUR8	P-box	CCTTTTG	643	7	-	Oryza sativa	Gibberellin-responsiveness
SiSAUR8	TCT-motif	TCTTAC	604	6	+	Arabidopsis thaliana	Light responsiveness
SiSAUR9	CGTCA-motif	CGTCA	121	5	+	Hordeum vulgare	MeJA-responsiveness
SiSAUR9	CGTCA-motif	CGTCA	398	5	+	Hordeum vulgare	MeJA-responsiveness
SiSAUR9	CGTCA-motif	CGTCA	1004	5	-	Hordeum vulgare	MeJA-responsiveness
SiSAUR9	AuxRR-core	GGTCCAT	1234	7	+	Nicotiana tabacum	Auxin responsiveness
SiSAUR9	ATC-motif	AGCTATCCA	355	9	+	Arabidopsis thaliana	Light responsiveness
SiSAUR9	TCT-motif	TCTTAC	1502	6	+	Arabidopsis thaliana	Light responsiveness
SiSAUR9	P-box	CCTTTTG	1089	7	-	Oryza sativa	Gibberellin-responsiveness
SiSAUR9	P-box	CCTTTTG	1551	7	+	Oryza sativa	Gibberellin-responsiveness
SiSAUR9	TC-rich repeats	ATTCTCTAAC	1574	9	+	Nicotiana tabacum	Stress responsiveness
SiSAUR9	GA-motif	ATAGATAA	1199	8	+	Arabidopsis thaliana	Light responsiveness
SiSAUR9	TCCC-motif	TCTCCCT	1435	7	+	Spinacia oleracea	Light responsiveness
SiSAUR9	GCN4_motif	TGAGTCA	1727	7	-	Oryza sativa	Endosperm expression
SiSAUR9	TGACG-motif	TGACG	121	5	-	Hordeum vulgare	MeJA-responsiveness
SiSAUR9	TGACG-motif	TGACG	398	5	-	Hordeum vulgare	MeJA-responsiveness
SiSAUR9	TGACG-motif	TGACG	1004	5	+	Hordeum vulgare	MeJA-responsiveness
SiSAUR9	G-box	CACGAC	1940	6	-	Zea mays	Light responsiveness
SiSAUR9	circadian	CAAAGATATC	992	9	+	Lycopersicon esculentum	Circadian control
SiSAUR10	Box 4	ATTAAT	416	6	+	Petroselinum crispum	Light responsiveness
SiSAUR10	G-Box	CACGTG	71	6	+	Pisum sativum	Light responsiveness
SiSAUR10	CGTCA-motif	CGTCA	718	5	+	Hordeum vulgare	MeJA-responsiveness
SiSAUR10	CGTCA-motif	CGTCA	1060	5	+	Hordeum vulgare	MeJA-responsiveness
SiSAUR10	CGTCA-motif	CGTCA	1656	5	-	Hordeum vulgare	MeJA-responsiveness
SiSAUR10	CGTCA-motif	CGTCA	1722	5	+	Hordeum vulgare	MeJA-responsiveness
SiSAUR10	TGA-element	AACGAC	868	6	-	Brassica oleracea	Auxin responsiveness
SiSAUR10	ABRE	CACGTG	71	6	+	Arabidopsis thaliana	Abscisic acid responsiveness
SiSAUR10	ABRE	ACGTG	72	5	+	Arabidopsis thaliana	Abscisic acid responsiveness
SiSAUR10	ABRE	ACGTG	1668	5	+	Arabidopsis thaliana	Abscisic acid responsiveness
SiSAUR10	ATC-motif	AGCTATCCA	1506	9	+	Arabidopsis thaliana	Light responsiveness
SiSAUR10	TATC-box	TATCCCA	1292	7	-	Oryza sativa	Gibberellin-responsiveness
SiSAUR10	TCT-motif	TCTTAC	1909	6	+	Arabidopsis thaliana	Light responsiveness
SiSAUR10	GT1-motif	GGTTAAT	1412	7	-	Avena sativa	Light responsiveness
SiSAUR10	GT1-motif	GGTTAA	1413	6	-	Arabidopsis thaliana	Light responsiveness
SiSAUR10	TC-rich repeats	GTTTTCTTAC	1905	10	+	Nicotiana tabacum	Stress responsiveness
SiSAUR10	O2-site	GATGATGTGG	602	9	+	Zea mays	Zein metabolism regulation
SiSAUR10	O2-site	GATGACATGG	772	9	+	Zea mays	Zein metabolism regulation
SiSAUR10	O2-site	GATGATGTGG	1137	9	+	Zea mays	Zein metabolism regulation
SiSAUR10	TGACG-motif	TGACG	718	5	-	Hordeum vulgare	MeJA-responsiveness
SiSAUR10	TGACG-motif	TGACG	1060	5	-	Hordeum vulgare	MeJA-responsiveness
SiSAUR10	TGACG-motif	TGACG	1656	5	+	Hordeum vulgare	MeJA-responsiveness
SiSAUR10	TGACG-motif	TGACG	1722	5	-	Hordeum vulgare	MeJA-responsiveness
SiSAUR10	G-box	CACGTG	71	6	+	Arabidopsis thaliana	Light responsiveness
SiSAUR10	G-box	CACGAC	1220	6	+	Zea mays	Light responsiveness
SiSAUR10	G-box	TACGTG	1667	6	+	Arabidopsis thaliana	Light responsiveness
SiSAUR10	chs-CMA2a	TCACTTGA	1560	8	-	Petroselinum crispum	Light responsiveness
SiSAUR10	chs-CMA2a	TCACTTGA	1640	8	-	Petroselinum crispum	Light responsiveness
SiSAUR10	TGA-box	TGACGTAA	1656	8	+	Glycine max	Auxin responsiveness
SiSAUR11	LTR	CCGAAA	344	6	+	Hordeum vulgare	Low-temperature responsiveness
SiSAUR11	LTR	CCGAAA	430	6	+	Hordeum vulgare	Low-temperature responsiveness
SiSAUR11	CGTCA-motif	CGTCA	812	5	+	Hordeum vulgare	MeJA-responsiveness
SiSAUR11	CGTCA-motif	CGTCA	1619	5	-	Hordeum vulgare	MeJA-responsiveness
SiSAUR11	CGTCA-motif	CGTCA	1625	5	+	Hordeum vulgare	MeJA-responsiveness
SiSAUR11	CGTCA-motif	CGTCA	1662	5	-	Hordeum vulgare	MeJA-responsiveness
SiSAUR11	CGTCA-motif	CGTCA	1900	5	+	Hordeum vulgare	MeJA-responsiveness
SiSAUR11	MBS	CAACTG	680	6	+	Arabidopsis thaliana	MYB binding site involved in drought-inducibility
SiSAUR11	Sp1	GGGCGG	715	6	+	Oryza sativa	Light responsiveness
SiSAUR11	TGA-element	AACGAC	1778	6	+	Brassica oleracea	Auxin responsiveness
SiSAUR11	I-box	GTATAAGGCC	921	9	-	Larix laricina	Light responsiveness
SiSAUR11	ABRE	ACGTG	396	5	+	Arabidopsis thaliana	Abscisic acid responsiveness
SiSAUR11	ABRE	ACGTG	1236	5	+	Arabidopsis thaliana	Abscisic acid responsiveness
SiSAUR11	ABRE	CGTACGTGCA	1239	9	-	Hordeum vulgare	Abscisic acid responsiveness
SiSAUR11	ABRE	ACGTG	1740	5	+	Arabidopsis thaliana	Abscisic acid responsiveness
SiSAUR11	G-box	TACGTG	395	6	+	Arabidopsis thaliana	Light responsiveness
SiSAUR11	G-box	TACGTG	1235	6	+	Arabidopsis thaliana	Light responsiveness
SiSAUR11	G-box	TACGTG	1739	6	+	Arabidopsis thaliana	Light responsiveness
SiSAUR11	G-box	CACGAC	1929	6	+	Zea mays	Light responsiveness
SiSAUR11	GTGGC-motif	CAGCGTGTGGC	261	10	+	Hordeum vulgare	Light responsiveness
SiSAUR11	TGACG-motif	TGACG	812	5	-	Hordeum vulgare	MeJA-responsiveness
SiSAUR11	TGACG-motif	TGACG	1619	5	+	Hordeum vulgare	MeJA-responsiveness
SiSAUR11	TGACG-motif	TGACG	1625	5	-	Hordeum vulgare	MeJA-responsiveness
SiSAUR11	TGACG-motif	TGACG	1662	5	+	Hordeum vulgare	MeJA-responsiveness
SiSAUR11	TGACG-motif	TGACG	1900	5	-	Hordeum vulgare	MeJA-responsiveness
SiSAUR11	TCA-element	TCAGAAGAGG	1259	9	-	Brassica oleracea	Salicylic acid responsiveness
SiSAUR12	TCT-motif	TCTTAC	216	6	+	Arabidopsis thaliana	Light responsiveness
SiSAUR12	TCT-motif	TCTTAC	739	6	+	Arabidopsis thaliana	Light responsiveness
SiSAUR12	GT1-motif	GGTTAA	865	6	-	Arabidopsis thaliana	Light responsiveness
SiSAUR12	G-box	CACGTG	239	6	+	Arabidopsis thaliana	Light responsiveness
SiSAUR12	G-box	CACGTC	314	6	+	Zea mays	Light responsiveness
SiSAUR12	G-box	CACGAC	711	6	-	Zea mays	Light responsiveness
SiSAUR12	TGACG-motif	TGACG	188	5	+	Hordeum vulgare	MeJA-responsiveness
SiSAUR12	TGACG-motif	TGACG	309	5	-	Hordeum vulgare	MeJA-responsiveness
SiSAUR12	TGACG-motif	TGACG	1546	5	+	Hordeum vulgare	MeJA-responsiveness
SiSAUR12	O2-site	GATGACATGG	378	9	+	Zea mays	Zein metabolism regulation
SiSAUR12	O2-site	GATGATGTGG	1910	9	-	Zea mays	Zein metabolism regulation
SiSAUR12	ACE	GACACGTATG	1340	9	+	Petroselinum crispum	Light responsiveness
SiSAUR12	TCA-element	CCATCTTTTT	1310	9	-	Nicotiana tabacum	Salicylic acid responsiveness
SiSAUR12	LTR	CCGAAA	997	6	+	Hordeum vulgare	Low-temperature responsiveness
SiSAUR12	Box 4	ATTAAT	1019	6	-	Petroselinum crispum	Light responsiveness
SiSAUR12	Box 4	ATTAAT	1772	6	-	Petroselinum crispum	Light responsiveness
SiSAUR12	G-Box	CACGTG	239	6	+	Pisum sativum	Light responsiveness
SiSAUR12	G-Box	TCCACATGGCA	374	10	+	Triticum aestivum	Light responsiveness
SiSAUR12	CGTCA-motif	CGTCA	188	5	-	Hordeum vulgare	MeJA-responsiveness
SiSAUR12	CGTCA-motif	CGTCA	309	5	+	Hordeum vulgare	MeJA-responsiveness
SiSAUR12	CGTCA-motif	CGTCA	1546	5	-	Hordeum vulgare	MeJA-responsiveness
SiSAUR12	RY-element	CATGCATG	1185	8	-	Helianthus annuus	Seed-specific regulation
SiSAUR12	Sp1	GGGCGG	1371	6	-	Oryza sativa	Light responsiveness
SiSAUR12	MBS	CAACTG	1442	6	+	Arabidopsis thaliana	MYB binding site involved in drought-inducibility
SiSAUR12	MBS	CAACTG	1841	6	+	Arabidopsis thaliana	MYB binding site involved in drought-inducibility
SiSAUR12	ABRE	CACGTG	239	6	+	Arabidopsis thaliana	Abscisic acid responsiveness
SiSAUR12	ABRE	ACGTG	240	5	+	Arabidopsis thaliana	Abscisic acid responsiveness
SiSAUR12	ABRE	ACGTG	314	5	-	Arabidopsis thaliana	Abscisic acid responsiveness
SiSAUR12	ABRE	GACACGTGGC	424	9	-	Triticum aestivum	Abscisic acid responsiveness
SiSAUR12	ABRE	GACACGTGGC	457	9	-	Triticum aestivum	Abscisic acid responsiveness
SiSAUR12	ABRE	GACACGTGGC	479	9	-	Triticum aestivum	Abscisic acid responsiveness
SiSAUR13	TCT-motif	TCTTAC	325	6	+	Arabidopsis thaliana	Light responsiveness
SiSAUR13	G-box	TCCACGTGGCATT	1501	12	-	Arabidopsis thaliana	Light responsiveness
SiSAUR13	G-box	TGACACGTGGCTCT	1503	13	+	Helianthus annuus	Light responsiveness
SiSAUR13	G-box	GCCACGTGGA	1504	9	+	Arabidopsis thaliana	Light responsiveness
SiSAUR13	G-box	CACGTG	1506	6	-	Arabidopsis thaliana	Light responsiveness
SiSAUR13	G-box	TACGTG	1715	6	+	Arabidopsis thaliana	Light responsiveness
SiSAUR13	O2-site	GATGATGTGG	273	9	+	Zea mays	Zein metabolism regulation
SiSAUR13	TGACG-motif	TGACG	155	5	-	Hordeum vulgare	MeJA-responsiveness
SiSAUR13	TGACG-motif	TGACG	2008	5	+	Hordeum vulgare	MeJA-responsiveness
SiSAUR13	LTR	CCGAAA	1003	6	-	Hordeum vulgare	Low-temperature responsiveness
SiSAUR13	G-Box	CACGTT	545	6	+	Pisum sativum	Light responsiveness
SiSAUR13	G-Box	CACGTT	572	6	+	Pisum sativum	Light responsiveness
SiSAUR13	G-Box	CACGTG	1506	6	-	Pisum sativum	Light responsiveness
SiSAUR13	CGTCA-motif	CGTCA	155	5	+	Hordeum vulgare	MeJA-responsiveness
SiSAUR13	CGTCA-motif	CGTCA	2008	5	-	Hordeum vulgare	MeJA-responsiveness
SiSAUR13	MBS	CAACTG	450	6	+	Arabidopsis thaliana	MYB binding site involved in drought-inducibility
SiSAUR13	Sp1	GGGCGG	1960	6	-	Oryza sativa	Light responsiveness
SiSAUR13	ABRE	ACGTG	545	5	-	Arabidopsis thaliana	Abscisic acid responsiveness
SiSAUR13	ABRE	ACGTG	572	5	-	Arabidopsis thaliana	Abscisic acid responsiveness
SiSAUR13	ABRE	GCCGCGTGGC	686	9	+	Oryza sativa	Abscisic acid responsiveness
SiSAUR13	ABRE	GACACGTGGC	1504	9	+	Triticum aestivum	Abscisic acid responsiveness
SiSAUR13	ABRE	CACGTG	1506	6	-	Arabidopsis thaliana	Abscisic acid responsiveness
SiSAUR13	ABRE	ACGTG	1507	5	+	Arabidopsis thaliana	Abscisic acid responsiveness
SiSAUR13	ABRE	ACGTG	1716	5	+	Arabidopsis thaliana	Abscisic acid responsiveness
SiSAUR13	GATA-motif	GATAGGA	535	7	-	Arabidopsis thaliana	Light responsiveness
SiSAUR14	TCCC-motif	TCTCCCT	289	7	-	Spinacia oleracea	Light responsiveness
SiSAUR14	P-box	CCTTTTG	158	7	-	Oryza sativa	Gibberellin-responsiveness
SiSAUR14	P-box	CCTTTTG	620	7	-	Oryza sativa	Gibberellin-responsiveness
SiSAUR14	P-box	CCTTTTG	1411	7	+	Oryza sativa	Gibberellin-responsiveness
SiSAUR14	G-box	TACGTG	1363	6	-	Arabidopsis thaliana	Light responsiveness
SiSAUR14	G-box	CACGTC	1403	6	+	Zea mays	Light responsiveness
SiSAUR14	GTGGC-motif	GATTCTGTGGC	642	10	-	Spinacia oleracea	Light responsiveness
SiSAUR14	O2-site	GTTGACGTGA	1402	9	-	Zea mays	Zein metabolism regulation
SiSAUR14	TGACG-motif	TGACG	76	5	-	Hordeum vulgare	MeJA-responsiveness
SiSAUR14	TGACG-motif	TGACG	97	5	+	Hordeum vulgare	MeJA-responsiveness
SiSAUR14	TGACG-motif	TGACG	540	5	-	Hordeum vulgare	MeJA-responsiveness
SiSAUR14	TGACG-motif	TGACG	856	5	+	Hordeum vulgare	MeJA-responsiveness
SiSAUR14	TGACG-motif	TGACG	1405	5	-	Hordeum vulgare	MeJA-responsiveness
SiSAUR14	TGACG-motif	TGACG	1821	5	+	Hordeum vulgare	MeJA-responsiveness
SiSAUR14	CGTCA-motif	CGTCA	76	5	+	Hordeum vulgare	MeJA-responsiveness
SiSAUR14	CGTCA-motif	CGTCA	97	5	-	Hordeum vulgare	MeJA-responsiveness
SiSAUR14	CGTCA-motif	CGTCA	540	5	+	Hordeum vulgare	MeJA-responsiveness
SiSAUR14	CGTCA-motif	CGTCA	856	5	-	Hordeum vulgare	MeJA-responsiveness
SiSAUR14	CGTCA-motif	CGTCA	1405	5	+	Hordeum vulgare	MeJA-responsiveness
SiSAUR14	CGTCA-motif	CGTCA	1821	5	-	Hordeum vulgare	MeJA-responsiveness
SiSAUR14	Sp1	GGGCGG	1382	6	+	Oryza sativa	Light responsiveness
SiSAUR14	MBS	CAACTG	565	6	-	Arabidopsis thaliana	MYB binding site involved in drought-inducibility
SiSAUR14	MBS	CAACTG	765	6	-	Arabidopsis thaliana	MYB binding site involved in drought-inducibility
SiSAUR14	MBS	CAACTG	1668	6	+	Arabidopsis thaliana	MYB binding site involved in drought-inducibility
SiSAUR14	TGA-element	AACGAC	831	6	-	Brassica oleracea	Auxin responsiveness
SiSAUR14	AuxRR-core	GGTCCAT	50	7	+	Nicotiana tabacum	Auxin responsiveness
SiSAUR14	ABRE	AACCCGG	186	7	+	Arabidopsis thaliana	Abscisic acid responsiveness
SiSAUR14	ABRE	AACCCGG	722	7	+	Arabidopsis thaliana	Abscisic acid responsiveness
SiSAUR14	ABRE	ACGTG	1363	5	-	Arabidopsis thaliana	Abscisic acid responsiveness
SiSAUR14	ABRE	ACGTG	1403	5	-	Arabidopsis thaliana	Abscisic acid responsiveness
SiSAUR14	ABRE	GCCGCGTGGC	1417	9	+	Oryza sativa	Abscisic acid responsiveness
SiSAUR14	ABRE	CGCACGTGTC	1786	9	-	Hordeum vulgare	Abscisic acid responsiveness
SiSAUR14	GARE-motif	TCTGTTG	1249	7	-	Brassica oleracea	Gibberellin-responsiveness
SiSAUR15	RY-element	CATGCATG	73	8	+	Helianthus annuus	Seed-specific regulation
SiSAUR15	RY-element	CATGCATG	1709	8	-	Helianthus annuus	Seed-specific regulation
SiSAUR15	Box II	CCACGTGGC	613	9	-	Petroselinum crispum	Light responsiveness
SiSAUR15	Box II	CCACGTGGC	614	9	+	Petroselinum crispum	Light responsiveness
SiSAUR15	CGTCA-motif	CGTCA	501	5	-	Hordeum vulgare	MeJA-responsiveness
SiSAUR15	CGTCA-motif	CGTCA	925	5	-	Hordeum vulgare	MeJA-responsiveness
SiSAUR15	CGTCA-motif	CGTCA	1771	5	+	Hordeum vulgare	MeJA-responsiveness
SiSAUR15	G-Box	CACGTG	615	6	+	Pisum sativum	Light responsiveness
SiSAUR15	I-box	gGATAAGGTG	176	9	+	Zea mays	Light responsiveness
SiSAUR15	I-box	AGATAAGG	994	8	-	Triticum aestivum	Light responsiveness
SiSAUR15	TGA-element	AACGAC	984	6	+	Brassica oleracea	Auxin responsiveness
SiSAUR15	MBS	CAACTG	487	6	+	Arabidopsis thaliana	MYB binding site involved in drought-inducibility
SiSAUR15	MBS	CAACTG	1287	6	-	Arabidopsis thaliana	MYB binding site involved in drought-inducibility
SiSAUR15	MBS	CAACTG	1580	6	+	Arabidopsis thaliana	MYB binding site involved in drought-inducibility
SiSAUR15	Sp1	GGGCGG	1261	6	+	Oryza sativa	Light responsiveness
SiSAUR15	ABRE	GCCGCGTGGC	613	9	+	Oryza sativa	Abscisic acid responsiveness
SiSAUR15	ABRE	CACGTG	615	6	+	Arabidopsis thaliana	Abscisic acid responsiveness
SiSAUR15	ABRE	ACGTG	616	5	+	Arabidopsis thaliana	Abscisic acid responsiveness
SiSAUR15	ABRE	GCCGCGTGGC	683	9	+	Oryza sativa	Abscisic acid responsiveness
SiSAUR15	ATC-motif	AGTAATCT	1520	8	-	Spinacia oleracea	Light responsiveness
SiSAUR15	GATA-motif	AAGGATAAGG	994	9	-	Solanum tuberosum	Light responsiveness
SiSAUR15	P-box	CCTTTTG	206	7	-	Oryza sativa	Gibberellin-responsiveness
SiSAUR15	P-box	CCTTTTG	348	7	-	Oryza sativa	Gibberellin-responsiveness
SiSAUR15	TGACG-motif	TGACG	501	5	+	Hordeum vulgare	MeJA-responsiveness
SiSAUR15	TGACG-motif	TGACG	925	5	+	Hordeum vulgare	MeJA-responsiveness
SiSAUR15	TGACG-motif	TGACG	1771	5	-	Hordeum vulgare	MeJA-responsiveness
SiSAUR15	G-box	GCCACGTGGA	613	9	+	Arabidopsis thaliana	Light responsiveness
SiSAUR15	G-box	CACGTG	615	6	+	Arabidopsis thaliana	Light responsiveness
SiSAUR15	G-box	CACGAC	1934	6	+	Zea mays	Light responsiveness
SiSAUR15	circadian	CAAAGATATC	1406	9	-	Lycopersicon esculentum	Circadian control
SiSAUR16	TGACG-motif	TGACG	1215	5	+	Hordeum vulgare	MeJA-responsiveness
SiSAUR16	G-box	CCACGTAA	1262	8	+	Brassica napus	Light responsiveness
SiSAUR16	G-box	TACGTG	1263	6	-	Arabidopsis thaliana	Light responsiveness
SiSAUR16	AACA_motif	TAACAAACTCCA	693	11	-	Oryza sativa	Endosperm expression
SiSAUR16	TC-rich repeats	ATTCTCTAAC	1984	9	-	Nicotiana tabacum	Stress responsiveness
SiSAUR16	MBS	CAACTG	219	6	-	Arabidopsis thaliana	MYB binding site involved in drought-inducibility
SiSAUR16	GATA-motif	GATAGGA	1020	7	-	Arabidopsis thaliana	Light responsiveness
SiSAUR16	ABRE	ACGTG	1263	5	-	Arabidopsis thaliana	Abscisic acid responsiveness
SiSAUR16	LTR	CCGAAA	1581	6	-	Hordeum vulgare	Low-temperature responsiveness
SiSAUR16	CGTCA-motif	CGTCA	1215	5	-	Hordeum vulgare	MeJA-responsiveness
SiSAUR17	CGTCA-motif	CGTCA	282	5	-	Hordeum vulgare	MeJA-responsiveness
SiSAUR17	CGTCA-motif	CGTCA	1727	5	-	Hordeum vulgare	MeJA-responsiveness
SiSAUR17	ABRE	ACGTG	1729	5	+	Arabidopsis thaliana	Abscisic acid responsiveness
SiSAUR17	AuxRR-core	GGTCCAT	324	7	-	Nicotiana tabacum	Auxin responsiveness
SiSAUR17	Sp1	GGGCGG	622	6	-	Oryza sativa	Light responsiveness
SiSAUR17	Sp1	GGGCGG	711	6	-	Oryza sativa	Light responsiveness
SiSAUR17	Sp1	GGGCGG	766	6	+	Oryza sativa	Light responsiveness
SiSAUR17	AE-box	AGAAACTT	242	8	-	Arabidopsis thaliana	Light responsiveness
SiSAUR17	G-box	CACGAC	487	6	-	Zea mays	Light responsiveness
SiSAUR17	G-box	CACGAC	1215	6	+	Zea mays	Light responsiveness
SiSAUR17	G-box	CACGAC	1565	6	-	Zea mays	Light responsiveness
SiSAUR17	G-box	CACGTC	1728	6	-	Zea mays	Light responsiveness
SiSAUR17	TGACG-motif	TGACG	282	5	+	Hordeum vulgare	MeJA-responsiveness
SiSAUR17	TGACG-motif	TGACG	1727	5	+	Hordeum vulgare	MeJA-responsiveness
SiSAUR17	O2-site	GATGA(C/T)(A/G)TG(A/G)	1869	8	+	Zea mays	Zein metabolism regulation
SiSAUR18	LTR	CCGAAA	855	6	+	Hordeum vulgare	Low-temperature responsiveness
SiSAUR18	LTR	CCGAAA	1325	6	+	Hordeum vulgare	Low-temperature responsiveness
SiSAUR18	MBS	CAACTG	477	6	-	Arabidopsis thaliana	MYB binding site involved in drought-inducibility
SiSAUR18	MBS	CAACTG	1405	6	-	Arabidopsis thaliana	MYB binding site involved in drought-inducibility
SiSAUR18	AuxRR-core	GGTCCAT	1442	7	+	Nicotiana tabacum	Auxin responsiveness
SiSAUR18	MRE	AACCTAA	800	7	+	Petroselinum crispum	MYB binding site involved in light responsiveness
SiSAUR18	MRE	AACCTAA	951	7	+	Petroselinum crispum	MYB binding site involved in light responsiveness
SiSAUR18	TGACG-motif	TGACG	471	5	-	Hordeum vulgare	MeJA-responsiveness
SiSAUR18	TGACG-motif	TGACG	1750	5	+	Hordeum vulgare	MeJA-responsiveness
SiSAUR18	ACE	CTAACGTATT	232	9	-	Petroselinum crispum	Light responsiveness
SiSAUR18	Box 4	ATTAAT	670	6	+	Petroselinum crispum	Light responsiveness
SiSAUR18	RY-element	CATGCATG	1564	8	-	Helianthus annuus	Seed-specific regulation
SiSAUR18	CGTCA-motif	CGTCA	471	5	+	Hordeum vulgare	MeJA-responsiveness
SiSAUR18	CGTCA-motif	CGTCA	1750	5	-	Hordeum vulgare	MeJA-responsiveness
SiSAUR18	I-box	cCATATCCAAT	1139	10	-	Flaveria trinervia	Light responsiveness
SiSAUR18	ATCT-motif	AATCTAATCC	1839	9	+	Pisum sativum	Light responsiveness
SiSAUR18	ATC-motif	AGTAATCT	813	8	-	Spinacia oleracea	Light responsiveness
SiSAUR18	ABRE	ACGTG	124	5	-	Arabidopsis thaliana	Abscisic acid responsiveness
SiSAUR18	ABRE	ACGTG	278	5	-	Arabidopsis thaliana	Abscisic acid responsiveness
SiSAUR18	ABRE	CGCACGTGTC	924	9	+	Hordeum vulgare	Abscisic acid responsiveness
SiSAUR18	ABRE	ACGTG	1056	5	+	Arabidopsis thaliana	Abscisic acid responsiveness
SiSAUR18	P-box	CCTTTTG	1257	7	-	Oryza sativa	Gibberellin-responsiveness
SiSAUR18	AE-box	AGAAACAA	960	8	-	Arabidopsis thaliana	Light responsiveness
SiSAUR18	GT1-motif	GGTTAA	833	6	+	Arabidopsis thaliana	Light responsiveness
SiSAUR18	G-box	CCACGTAA	123	8	+	Brassica napus	Light responsiveness
SiSAUR18	G-box	TACGTG	124	6	-	Arabidopsis thaliana	Light responsiveness
SiSAUR18	G-box	CCACGTAA	277	8	+	Brassica napus	Light responsiveness
SiSAUR18	G-box	TACGTG	278	6	-	Arabidopsis thaliana	Light responsiveness
SiSAUR18	G-box	TACGTG	1055	6	+	Arabidopsis thaliana	Light responsiveness
SiSAUR18	TCA-element	CCATCTTTTT	1785	9	-	Nicotiana tabacum	Salicylic acid responsiveness
SiSAUR19	ABRE	ACGTG	764	5	+	Arabidopsis thaliana	Abscisic acid responsiveness
SiSAUR19	ABRE	ACGTG	1776	5	+	Arabidopsis thaliana	Abscisic acid responsiveness
SiSAUR19	AuxRR-core	GGTCCAT	1195	7	-	Nicotiana tabacum	Auxin responsiveness
SiSAUR19	MBS	CAACTG	493	6	-	Arabidopsis thaliana	MYB binding site involved in drought-inducibility
SiSAUR19	TGA-element	AACGAC	1577	6	-	Brassica oleracea	Auxin responsiveness
SiSAUR19	CGTCA-motif	CGTCA	1969	5	-	Hordeum vulgare	MeJA-responsiveness
SiSAUR19	Box 4	ATTAAT	1121	6	-	Petroselinum crispum	Light responsiveness
SiSAUR19	Box 4	ATTAAT	1207	6	-	Petroselinum crispum	Light responsiveness
SiSAUR19	G-box	CACGAC	531	6	-	Zea mays	Light responsiveness
SiSAUR19	G-box	CACGTC	763	6	-	Zea mays	Light responsiveness
SiSAUR19	G-box	CACGAC	1378	6	-	Zea mays	Light responsiveness
SiSAUR19	G-box	TACGTG	1775	6	+	Arabidopsis thaliana	Light responsiveness
SiSAUR19	TGACG-motif	TGACG	1969	5	+	Hordeum vulgare	MeJA-responsiveness
SiSAUR19	TCCC-motif	TCTCCCT	729	7	-	Spinacia oleracea	Light responsiveness
SiSAUR19	GT1-motif	GGTTAAT	1015	7	-	Avena sativa	Light responsiveness
SiSAUR19	GT1-motif	GGTTAA	1016	6	-	Arabidopsis thaliana	Light responsiveness
SiSAUR19	P-box	CCTTTTG	1200	7	+	Oryza sativa	Gibberellin-responsiveness
SiSAUR19	TCT-motif	TCTTAC	1807	6	+	Arabidopsis thaliana	Light responsiveness
SiSAUR20	MBS	CAACTG	1550	6	+	Arabidopsis thaliana	MYB binding site involved in drought-inducibility
SiSAUR20	I-box	TAGATAACC	1297	9	-	Pisum sativum	Light responsiveness
SiSAUR20	ABRE	AACCCGG	516	7	-	Arabidopsis thaliana	Abscisic acid responsiveness
SiSAUR20	ABRE	ACGTG	1979	5	-	Arabidopsis thaliana	Abscisic acid responsiveness
SiSAUR20	LTR	CCGAAA	1041	6	-	Hordeum vulgare	Low-temperature responsiveness
SiSAUR20	G-Box	CACGTT	1979	6	+	Pisum sativum	Light responsiveness
SiSAUR20	CGTCA-motif	CGTCA	1768	5	+	Hordeum vulgare	MeJA-responsiveness
SiSAUR20	TGACG-motif	TGACG	1768	5	-	Hordeum vulgare	MeJA-responsiveness
SiSAUR20	L-box	ATCCCACCTAC	781	11	-	Petroselinum crispum	Light responsiveness
SiSAUR20	TCA-element	CCATCTTTTT	1824	9	+	Nicotiana tabacum	Salicylic acid responsiveness
SiSAUR20	TCT-motif	TCTTAC	1534	6	+	Arabidopsis thaliana	Light responsiveness
SiSAUR20	P-box	CCTTTTG	352	7	+	Oryza sativa	Gibberellin-responsiveness
SiSAUR20	P-box	CCTTTTG	742	7	-	Oryza sativa	Gibberellin-responsiveness
SiSAUR20	P-box	CCTTTTG	1646	7	+	Oryza sativa	Gibberellin-responsiveness
SiSAUR20	GT1-motif	GGTTAA	519	6	+	Arabidopsis thaliana	Light responsiveness
SiSAUR20	GT1-motif	GGTTAAT	1140	7	+	Avena sativa	Light responsiveness
SiSAUR20	GT1-motif	GGTTAA	1642	6	-	Arabidopsis thaliana	Light responsiveness
SiSAUR21	P-box	CCTTTTG	680	7	-	Oryza sativa	Gibberellin-responsiveness
SiSAUR21	TCA-element	CCATCTTTTT	1762	9	+	Nicotiana tabacum	Salicylic acid responsiveness
SiSAUR21	ACE	GCGACGTACC	563	9	+	Petroselinum crispum	Light responsiveness
SiSAUR21	TGACG-motif	TGACG	103	5	+	Hordeum vulgare	MeJA-responsiveness
SiSAUR21	TGACG-motif	TGACG	109	5	+	Hordeum vulgare	MeJA-responsiveness
SiSAUR21	GCN4_motif	TGAGTCA	1337	7	+	Oryza sativa	Endosperm expression
SiSAUR21	G-box	CACGAC	64	6	-	Zea mays	Light responsiveness
SiSAUR21	G-box	CACGTC	331	6	-	Zea mays	Light responsiveness
SiSAUR21	G-box	CACGAC	366	6	-	Zea mays	Light responsiveness
SiSAUR21	RY-element	CATGCATG	1140	8	-	Helianthus annuus	Seed-specific regulation
SiSAUR21	G-Box	CACGTT	1891	6	+	Pisum sativum	Light responsiveness
SiSAUR21	CGTCA-motif	CGTCA	103	5	-	Hordeum vulgare	MeJA-responsiveness
SiSAUR21	CGTCA-motif	CGTCA	109	5	-	Hordeum vulgare	MeJA-responsiveness
SiSAUR21	LTR	CCGAAA	1487	6	-	Hordeum vulgare	Low-temperature responsiveness
SiSAUR21	ABRE	ACGTG	332	5	+	Arabidopsis thaliana	Abscisic acid responsiveness
SiSAUR21	ABRE	ACGTG	1891	5	-	Arabidopsis thaliana	Abscisic acid responsiveness
SiSAUR21	ATCT-motif	AATCTAATCC	1543	10	+	Pisum sativum	Light responsiveness
SiSAUR21	GATA-motif	GATAGGA	1014	7	+	Arabidopsis thaliana	Light responsiveness
SiSAUR21	TGA-element	AACGAC	328	6	+	Brassica oleracea	Auxin responsiveness
SiSAUR21	MBS	CAACTG	1380	6	+	Arabidopsis thaliana	MYB binding site involved in drought-inducibility
SiSAUR21	MBS	CAACTG	1679	6	-	Arabidopsis thaliana	MYB binding site involved in drought-inducibility
SiSAUR21	MBS	CAACTG	1988	6	-	Arabidopsis thaliana	MYB binding site involved in drought-inducibility
SiSAUR22	AE-box	AGAAACAA	300	8	+	Arabidopsis thaliana	Light responsiveness
SiSAUR22	AE-box	AGAAACAA	1227	8	-	Arabidopsis thaliana	Light responsiveness
SiSAUR22	P-box	CCTTTTG	612	7	-	Oryza sativa	Gibberellin-responsiveness
SiSAUR22	G-box	CACGTG	148	6	+	Arabidopsis thaliana	Light responsiveness
SiSAUR22	G-box	TACGTG	1723	6	-	Arabidopsis thaliana	Light responsiveness
SiSAUR22	GCN4_motif	TGAGTCA	1684	7	+	Oryza sativa	Endosperm expression
SiSAUR22	O2-site	GATGACATGG	1153	9	-	Zea mays	Zein metabolism regulation
SiSAUR22	TCA-element	CCATCTTTTT	174	9	-	Nicotiana tabacum	Salicylic acid responsiveness
SiSAUR22	Box 4	ATTAAT	419	6	+	Petroselinum crispum	Light responsiveness
SiSAUR22	G-Box	CACGTG	148	6	+	Pisum sativum	Light responsiveness
SiSAUR22	I-box	gGATAAGGTG	1300	9	+	Zea mays	Light responsiveness
SiSAUR22	GATA-motif	GATAGGG	1301	7	+	Pisum sativum	Light responsiveness
SiSAUR22	GATA-motif	GATAGGA	1797	7	+	Arabidopsis thaliana	Light responsiveness
SiSAUR22	TATC-box	TATCCCA	152	7	-	Oryza sativa	Gibberellin-responsiveness
SiSAUR22	ABRE	CACGTG	148	6	+	Arabidopsis thaliana	Abscisic acid responsiveness
SiSAUR22	ABRE	ACGTG	149	5	+	Arabidopsis thaliana	Abscisic acid responsiveness
SiSAUR22	ABRE	ACGTG	1723	5	-	Arabidopsis thaliana	Abscisic acid responsiveness
SiSAUR23	TCT-motif	TCTTAC	908	6	+	Arabidopsis thaliana	Light responsiveness
SiSAUR23	GT1-motif	GGTTAAT	116	7	-	Avena sativa	Light responsiveness
SiSAUR23	GT1-motif	GGTTAA	117	6	-	Arabidopsis thaliana	Light responsiveness
SiSAUR23	GT1-motif	GGTTAA	1502	6	+	Arabidopsis thaliana	Light responsiveness
SiSAUR23	TCCC-motif	TCTCCCT	342	7	-	Spinacia oleracea	Light responsiveness
SiSAUR23	AE-box	AGAAACTT	269	8	-	Arabidopsis thaliana	Light responsiveness
SiSAUR23	AE-box	AGAAACAA	1749	8	+	Arabidopsis thaliana	Light responsiveness
SiSAUR23	TCA-element	TCAGAAGAGG	150	9	+	Brassica oleracea	Salicylic acid responsiveness
SiSAUR23	TCA-element	CCATCTTTTT	1352	9	+	Nicotiana tabacum	Salicylic acid responsiveness
SiSAUR23	Box 4	ATTAAT	521	6	+	Petroselinum crispum	Light responsiveness
SiSAUR23	CAG-motif	GAAAGGCAGAC	788	10	+	Arabidopsis thaliana	Light responsiveness
SiSAUR23	G-Box	CACGTT	36	6	+	Pisum sativum	Light responsiveness
SiSAUR23	I-box	atGATAAGGTC	1509	10	-	Helianthus annuus	Light responsiveness
SiSAUR23	I-box	TGATAATGT	1510	9	-	Solanum tuberosum	Light responsiveness
SiSAUR23	MBS	CAACTG	835	6	+	Arabidopsis thaliana	MYB binding site involved in drought-inducibility
SiSAUR23	Sp1	GGGCGG	1483	6	+	Oryza sativa	Light responsiveness
SiSAUR23	ABRE	ACGTG	36	5	-	Arabidopsis thaliana	Abscisic acid responsiveness
SiSAUR23	AuxRR-core	GGTCCAT	1110	7	-	Nicotiana tabacum	Auxin responsiveness
SiSAUR23	AuxRR-core	GGTCCAT	1143	7	-	Nicotiana tabacum	Auxin responsiveness
SiSAUR23	AuxRR-core	GGTCCAT	1756	7	-	Nicotiana tabacum	Auxin responsiveness
SiSAUR23	GATA-motif	GATAGGG	339	7	+	Pisum sativum	Light responsiveness
SiSAUR23	GATA-motif	GATAGGA	1792	7	+	Arabidopsis thaliana	Light responsiveness
SiSAUR23	GARE-motif	TCTGTTG	1229	7	-	Brassica oleracea	Gibberellin-responsiveness
SiSAUR24	CGTCA-motif	CGTCA	121	5	+	Hordeum vulgare	MeJA-responsiveness
SiSAUR24	Box 4	ATTAAT	411	6	+	Petroselinum crispum	Light responsiveness
SiSAUR24	GATA-motif	GATAGGG	1296	7	+	Pisum sativum	Light responsiveness
SiSAUR24	GATA-motif	GATAGGA	1798	7	+	Arabidopsis thaliana	Light responsiveness
SiSAUR24	TATC-box	TATCCCA	136	7	-	Oryza sativa	Gibberellin-responsiveness
SiSAUR24	ABRE	ACGTG	1724	5	-	Arabidopsis thaliana	Abscisic acid responsiveness
SiSAUR24	I-box	gGATAAGGTG	1295	9	+	Zea mays	Light responsiveness
SiSAUR24	AE-box	AGAAACAA	292	8	+	Arabidopsis thaliana	Light responsiveness
SiSAUR24	AE-box	AGAAACAA	1222	8	-	Arabidopsis thaliana	Light responsiveness
SiSAUR24	TCT-motif	TCTTAC	1556	6	-	Arabidopsis thaliana	Light responsiveness
SiSAUR24	TCA-element	CCATCTTTTT	158	9	-	Nicotiana tabacum	Salicylic acid responsiveness
SiSAUR24	GCN4_motif	TGAGTCA	1685	7	+	Oryza sativa	Endosperm expression
SiSAUR24	TGACG-motif	TGACG	121	5	-	Hordeum vulgare	MeJA-responsiveness
SiSAUR24	O2-site	GATGACATGG	1148	9	-	Zea mays	Zein metabolism regulation
SiSAUR24	G-box	TACGTG	1724	6	-	Arabidopsis thaliana	Light responsiveness
SiSAUR25	TCCC-motif	TCTCCCT	303	7	+	Spinacia oleracea	Light responsiveness
SiSAUR25	GA-motif	ATAGATAA	29	8	+	Arabidopsis thaliana	Light responsiveness
SiSAUR25	AE-box	AGAAACTT	714	8	-	Arabidopsis thaliana	Light responsiveness
SiSAUR25	P-box	CCTTTTG	1432	7	-	Oryza sativa	Gibberellin-responsiveness
SiSAUR25	G-box	CACGAC	163	6	-	Zea mays	Light responsiveness
SiSAUR25	G-box	TACGTG	1929	6	+	Arabidopsis thaliana	Light responsiveness
SiSAUR25	TGACG-motif	TGACG	1348	5	-	Hordeum vulgare	MeJA-responsiveness
SiSAUR25	GCN4_motif	TGAGTCA	1418	7	-	Oryza sativa	Endosperm expression
SiSAUR25	G-Box	CACGTT	174	6	-	Pisum sativum	Light responsiveness
SiSAUR25	G-Box	CACGTT	793	6	+	Pisum sativum	Light responsiveness
SiSAUR25	CGTCA-motif	CGTCA	1348	5	+	Hordeum vulgare	MeJA-responsiveness
SiSAUR25	ABRE	ACGTG	175	5	+	Arabidopsis thaliana	Abscisic acid responsiveness
SiSAUR25	ABRE	ACGTG	793	5	-	Arabidopsis thaliana	Abscisic acid responsiveness
SiSAUR25	ABRE	GACACGTGGC	1708	9	+	Triticum aestivum	Abscisic acid responsiveness
SiSAUR25	ABRE	ACGTG	1930	5	+	Arabidopsis thaliana	Abscisic acid responsiveness
SiSAUR25	GARE-motif	TCTGTTG	1744	7	-	Brassica oleracea	Gibberellin-responsiveness
SiSAUR25	GATA-motif	GATAGGG	1543	7	-	Pisum sativum	Light responsiveness
SiSAUR25	GATA-motif	GATAGGA	1970	7	+	Arabidopsis thaliana	Light responsiveness
SiSAUR25	MBS	CAACTG	1635	6	-	Arabidopsis thaliana	MYB binding site involved in drought-inducibility
SiSAUR25	Sp1	GGGCGG	592	6	+	Oryza sativa	Light responsiveness
SiSAUR25	TGA-element	AACGAC	1354	6	+	Brassica oleracea	Auxin responsiveness
SiSAUR26	TGACG-motif	TGACG	350	5	-	Hordeum vulgare	MeJA-responsiveness
SiSAUR26	G-box	CACGTC	1546	6	+	Zea mays	Light responsiveness
SiSAUR26	G-box	CACGTC	1753	6	+	Zea mays	Light responsiveness
SiSAUR26	TCA-element	TCAGAAGAGG	1246	9	+	Brassica oleracea	Salicylic acid responsiveness
SiSAUR26	chs-CMA1a	TTACTTAA	1167	8	+	Daucus carota	Light responsiveness
SiSAUR26	TCT-motif	TCTTAC	1002	6	+	Arabidopsis thaliana	Light responsiveness
SiSAUR26	GT1-motif	GGTTAA	535	6	-	Arabidopsis thaliana	Light responsiveness
SiSAUR26	TCCC-motif	TCTCCCT	694	7	-	Spinacia oleracea	Light responsiveness
SiSAUR26	GA-motif	ATAGATAA	1017	8	+	Arabidopsis thaliana	Light responsiveness
SiSAUR26	P-box	CCTTTTG	1348	7	-	Oryza sativa	Gibberellin-responsiveness
SiSAUR26	I-box	GTATAAGGCC	1935	9	-	Larix laricina	Light responsiveness
SiSAUR26	Gap-box	CAAATGAA(A/G)A	1401	9.5	+	Arabidopsis thaliana	Light responsiveness
SiSAUR26	TGA-element	AACGAC	544	6	-	Brassica oleracea	Auxin responsiveness
SiSAUR26	TGA-element	AACGAC	2010	6	+	Brassica oleracea	Auxin responsiveness
SiSAUR26	Sp1	GGGCGG	234	6	+	Oryza sativa	Light responsiveness
SiSAUR26	Sp1	GGGCGG	239	6	+	Oryza sativa	Light responsiveness
SiSAUR26	ABRE	GCCGCGTGGC	264	10	-	Oryza sativa	Abscisic acid responsiveness
SiSAUR26	ABRE	ACGTG	1546	5	-	Arabidopsis thaliana	Abscisic acid responsiveness
SiSAUR26	ABRE	GACACGTGGC	1649	9	+	Triticum aestivum	Abscisic acid responsiveness
SiSAUR26	ABRE	ACGTG	1753	5	-	Arabidopsis thaliana	Abscisic acid responsiveness
SiSAUR26	AuxRR-core	GGTCCAT	342	7	+	Nicotiana tabacum	Auxin responsiveness
SiSAUR26	GATA-motif	AAGATAAGATT	1126	10	+	Arabidopsis thaliana	Light responsiveness
SiSAUR26	Box 4	ATTAAT	859	6	+	Petroselinum crispum	Light responsiveness
SiSAUR26	Box 4	ATTAAT	863	6	+	Petroselinum crispum	Light responsiveness
SiSAUR26	CGTCA-motif	CGTCA	350	5	+	Hordeum vulgare	MeJA-responsiveness
SiSAUR27	AAAC-motif	CAATCAAAACCT	1274	11	+	Spinacia oleracea	Light responsiveness
SiSAUR27	Box 4	ATTAAT	1702	6	-	Petroselinum crispum	Light responsiveness
SiSAUR27	TCCC-motif	TCTCCCT	1908	7	-	Spinacia oleracea	Light responsiveness
SiSAUR27	G-Box	CACGTT	1744	6	+	Pisum sativum	Light responsiveness
SiSAUR27	CGTCA-motif	CGTCA	1713	5	-	Hordeum vulgare	MeJA-responsiveness
SiSAUR27	CGTCA-motif	CGTCA	1741	5	+	Hordeum vulgare	MeJA-responsiveness
SiSAUR27	TGA-element	AACGAC	1524	6	+	Brassica oleracea	Auxin responsiveness
SiSAUR27	TGACG-motif	TGACG	1713	5	+	Hordeum vulgare	MeJA-responsiveness
SiSAUR27	TGACG-motif	TGACG	1741	5	-	Hordeum vulgare	MeJA-responsiveness
SiSAUR27	G-box	CACGTC	1786	6	+	Zea mays	Light responsiveness
SiSAUR27	ABRE	GCAACGTGTC	1742	9	-	Hordeum vulgare	Abscisic acid responsiveness
SiSAUR27	ABRE	ACGTG	1744	5	-	Arabidopsis thaliana	Abscisic acid responsiveness
SiSAUR27	ABRE	ACGTG	1786	5	-	Arabidopsis thaliana	Abscisic acid responsiveness
SiSAUR28	Box 4	ATTAAT	1702	6	-	Petroselinum crispum	Light responsiveness
SiSAUR28	G-Box	CACGTT	1744	6	+	Pisum sativum	Light responsiveness
SiSAUR28	CGTCA-motif	CGTCA	70	5	+	Hordeum vulgare	MeJA-responsiveness
SiSAUR28	CGTCA-motif	CGTCA	539	5	-	Hordeum vulgare	MeJA-responsiveness
SiSAUR28	CGTCA-motif	CGTCA	1713	5	-	Hordeum vulgare	MeJA-responsiveness
SiSAUR28	CGTCA-motif	CGTCA	1741	5	+	Hordeum vulgare	MeJA-responsiveness
SiSAUR28	TGA-element	AACGAC	1524	6	+	Brassica oleracea	Auxin responsiveness
SiSAUR28	Sp1	GGGCGG	1171	6	-	Oryza sativa	Light responsiveness
SiSAUR28	ABRE	ACGTG	1408	5	+	Arabidopsis thaliana	Abscisic acid responsiveness
SiSAUR28	ABRE	GCAACGTGTC	1742	9	-	Hordeum vulgare	Abscisic acid responsiveness
SiSAUR28	ABRE	ACGTG	1744	5	-	Arabidopsis thaliana	Abscisic acid responsiveness
SiSAUR28	ABRE	ACGTG	1786	5	-	Arabidopsis thaliana	Abscisic acid responsiveness
SiSAUR28	TATC-box	TATCCCA	700	7	-	Oryza sativa	Gibberellin-responsiveness
SiSAUR28	AAAC-motif	CAATCAAAACCT	1274	11	+	Spinacia oleracea	Light responsiveness
SiSAUR28	TCCC-motif	TCTCCCT	214	7	+	Spinacia oleracea	Light responsiveness
SiSAUR28	TCCC-motif	TCTCCCT	1908	7	-	Spinacia oleracea	Light responsiveness
SiSAUR28	MRE	AACCTAA	181	7	+	Petroselinum crispum	MYB binding site involved in light responsiveness
SiSAUR28	TC-rich repeats	GTTTTCTTAC	615	9	+	Nicotiana tabacum	Stress responsiveness
SiSAUR28	TGACG-motif	TGACG	70	5	-	Hordeum vulgare	MeJA-responsiveness
SiSAUR28	TGACG-motif	TGACG	539	5	+	Hordeum vulgare	MeJA-responsiveness
SiSAUR28	TGACG-motif	TGACG	1713	5	+	Hordeum vulgare	MeJA-responsiveness
SiSAUR28	TGACG-motif	TGACG	1741	5	-	Hordeum vulgare	MeJA-responsiveness
SiSAUR28	G-box	TACGTG	1407	6	+	Arabidopsis thaliana	Light responsiveness
SiSAUR28	G-box	CACGTC	1786	6	+	Zea mays	Light responsiveness
SiSAUR28	TCA-element	TCAGAAGAGG	771	9	+	Brassica oleracea	Salicylic acid responsiveness
SiSAUR28	TCA-element	CCATCTTTTT	1007	9	-	Nicotiana tabacum	Salicylic acid responsiveness
SiSAUR29	LTR	CCGAAA	352	6	-	Hordeum vulgare	Low-temperature responsiveness
SiSAUR29	Box 4	ATTAAT	764	6	+	Petroselinum crispum	Light responsiveness
SiSAUR29	Box 4	ATTAAT	1697	6	-	Petroselinum crispum	Light responsiveness
SiSAUR29	G-Box	CACGTT	86	6	+	Pisum sativum	Light responsiveness
SiSAUR29	G-Box	CACGTT	921	6	-	Pisum sativum	Light responsiveness
SiSAUR29	G-Box	CACGTT	931	6	+	Pisum sativum	Light responsiveness
SiSAUR29	G-Box	CACGTT	1739	6	+	Pisum sativum	Light responsiveness
SiSAUR29	CGTCA-motif	CGTCA	1708	5	-	Hordeum vulgare	MeJA-responsiveness
SiSAUR29	CGTCA-motif	CGTCA	1736	5	+	Hordeum vulgare	MeJA-responsiveness
SiSAUR29	Box II	ACACGTTGT	919	9	-	Sinapis alba	Light responsiveness
SiSAUR29	GARE-motif	TCTGTTG	1133	7	+	Brassica oleracea	Gibberellin-responsiveness
SiSAUR29	ABRE	GCAACGTGTC	84	9	-	Hordeum vulgare	Abscisic acid responsiveness
SiSAUR29	ABRE	ACGTG	86	5	-	Arabidopsis thaliana	Abscisic acid responsiveness
SiSAUR29	ABRE	ACGTG	922	5	+	Arabidopsis thaliana	Abscisic acid responsiveness
SiSAUR29	ABRE	ACGTG	931	5	-	Arabidopsis thaliana	Abscisic acid responsiveness
SiSAUR29	ABRE	ACGTG	1178	5	+	Arabidopsis thaliana	Abscisic acid responsiveness
SiSAUR29	ABRE	ACGTG	1328	5	-	Arabidopsis thaliana	Abscisic acid responsiveness
SiSAUR29	ABRE	GCAACGTGTC	1737	9	-	Hordeum vulgare	Abscisic acid responsiveness
SiSAUR29	ABRE	ACGTG	1739	5	-	Arabidopsis thaliana	Abscisic acid responsiveness
SiSAUR29	ABRE	ACGTG	1781	5	-	Arabidopsis thaliana	Abscisic acid responsiveness
SiSAUR29	P-box	CCTTTTG	1153	7	+	Oryza sativa	Gibberellin-responsiveness
SiSAUR29	TCCC-motif	TCTCCCT	1905	7	-	Spinacia oleracea	Light responsiveness
SiSAUR29	G-box	CACGTC	1177	6	-	Zea mays	Light responsiveness
SiSAUR29	G-box	TACGTG	1328	6	-	Arabidopsis thaliana	Light responsiveness
SiSAUR29	G-box	CACGTC	1781	6	+	Zea mays	Light responsiveness
SiSAUR29	TGACG-motif	TGACG	1708	5	+	Hordeum vulgare	MeJA-responsiveness
SiSAUR29	TGACG-motif	TGACG	1736	5	-	Hordeum vulgare	MeJA-responsiveness
SiSAUR29	TCA-element	CCATCTTTTT	996	9	+	Nicotiana tabacum	Salicylic acid responsiveness
SiSAUR30	TCA-element	CCATCTTTTT	1591	9	+	Nicotiana tabacum	Salicylic acid responsiveness
SiSAUR30	G-box	CACGAC	697	6	-	Zea mays	Light responsiveness
SiSAUR30	G-box	ACACGTGT	1172	8	-	Brassica napus	Light responsiveness
SiSAUR30	G-box	CACGTG	1173	6	-	Arabidopsis thaliana	Light responsiveness
SiSAUR30	TGACG-motif	TGACG	132	5	+	Hordeum vulgare	MeJA-responsiveness
SiSAUR30	TGACG-motif	TGACG	149	5	+	Hordeum vulgare	MeJA-responsiveness
SiSAUR30	TGACG-motif	TGACG	1190	5	-	Hordeum vulgare	MeJA-responsiveness
SiSAUR30	O2-site	GATGACATGG	1689	9	+	Zea mays	Zein metabolism regulation
SiSAUR30	TC-rich repeats	GTTTTCTTAC	1582	9	-	Nicotiana tabacum	Stress responsiveness
SiSAUR30	AuxRR-core	GGTCCAT	42	7	-	Nicotiana tabacum	Auxin responsiveness
SiSAUR30	ABRE	CACGTG	1173	6	-	Arabidopsis thaliana	Abscisic acid responsiveness
SiSAUR30	ABRE	ACGTG	1174	5	+	Arabidopsis thaliana	Abscisic acid responsiveness
SiSAUR30	ATC-motif	TGCTATCCA	1762	9	-	Pisum sativum	Light responsiveness
SiSAUR30	MBS	CAACTG	417	6	-	Arabidopsis thaliana	MYB binding site involved in drought-inducibility
SiSAUR30	MBS	CAACTG	862	6	+	Arabidopsis thaliana	MYB binding site involved in drought-inducibility
SiSAUR30	CGTCA-motif	CGTCA	132	5	-	Hordeum vulgare	MeJA-responsiveness
SiSAUR30	CGTCA-motif	CGTCA	149	5	-	Hordeum vulgare	MeJA-responsiveness
SiSAUR30	CGTCA-motif	CGTCA	1190	5	+	Hordeum vulgare	MeJA-responsiveness
SiSAUR30	G-Box	CACGTG	1173	6	-	Pisum sativum	Light responsiveness
SiSAUR30	RY-element	CATGCATG	1404	8	-	Helianthus annuus	Seed-specific regulation
SiSAUR30	LTR	CCGAAA	1080	6	+	Hordeum vulgare	Low-temperature responsiveness
SiSAUR30	Box 4	ATTAAT	439	6	+	Petroselinum crispum	Light responsiveness
SiSAUR31	P-box	CCTTTTG	1841	7	+	Oryza sativa	Gibberellin-responsiveness
SiSAUR31	TC-rich repeats	ATTCTCTAAC	407	9	-	Nicotiana tabacum	Stress responsiveness
SiSAUR31	AE-box	AGAAACTT	1023	8	+	Arabidopsis thaliana	Light responsiveness
SiSAUR31	GT1-motif	GGTTAA	894	6	-	Arabidopsis thaliana	Light responsiveness
SiSAUR31	TCCC-motif	TCTCCCT	203	7	+	Spinacia oleracea	Light responsiveness
SiSAUR31	TCCC-motif	TCTCCCT	1219	7	+	Spinacia oleracea	Light responsiveness
SiSAUR31	O2-site	GTTGACGTGA	1230	9	+	Zea mays	Zein metabolism regulation
SiSAUR31	TGACG-motif	TGACG	1232	5	+	Hordeum vulgare	MeJA-responsiveness
SiSAUR31	TGACG-motif	TGACG	1389	5	+	Hordeum vulgare	MeJA-responsiveness
SiSAUR31	TGACG-motif	TGACG	1464	5	-	Hordeum vulgare	MeJA-responsiveness
SiSAUR31	TGACG-motif	TGACG	1499	5	+	Hordeum vulgare	MeJA-responsiveness
SiSAUR31	G-box	CACGAC	27	6	-	Zea mays	Light responsiveness
SiSAUR31	G-box	CACGAC	177	6	-	Zea mays	Light responsiveness
SiSAUR31	G-box	CACGTG	528	6	+	Arabidopsis thaliana	Light responsiveness
SiSAUR31	G-box	CACGTC	680	6	+	Zea mays	Light responsiveness
SiSAUR31	G-box	CACGAC	702	6	+	Zea mays	Light responsiveness
SiSAUR31	G-box	TACGTG	1066	6	+	Arabidopsis thaliana	Light responsiveness
SiSAUR31	G-box	CACGTC	1453	6	-	Zea mays	Light responsiveness
SiSAUR31	G-box	TACGTG	1787	6	-	Arabidopsis thaliana	Light responsiveness
SiSAUR31	G-box	CACGTC	1795	6	-	Zea mays	Light responsiveness
SiSAUR31	LTR	CCGAAA	1899	6	-	Hordeum vulgare	Low-temperature responsiveness
SiSAUR31	G-Box	CACGTG	528	6	+	Pisum sativum	Light responsiveness
SiSAUR31	CGTCA-motif	CGTCA	1232	5	-	Hordeum vulgare	MeJA-responsiveness
SiSAUR31	CGTCA-motif	CGTCA	1389	5	-	Hordeum vulgare	MeJA-responsiveness
SiSAUR31	CGTCA-motif	CGTCA	1464	5	+	Hordeum vulgare	MeJA-responsiveness
SiSAUR31	CGTCA-motif	CGTCA	1499	5	-	Hordeum vulgare	MeJA-responsiveness
SiSAUR31	TGA-element	AACGAC	641	6	+	Brassica oleracea	Auxin responsiveness
SiSAUR31	Sp1	GGGCGG	94	6	+	Oryza sativa	Light responsiveness
SiSAUR31	Sp1	GGGCGG	924	6	-	Oryza sativa	Light responsiveness
SiSAUR31	Sp1	GGGCGG	1302	6	-	Oryza sativa	Light responsiveness
SiSAUR31	Sp1	GGGCGG	1651	6	+	Oryza sativa	Light responsiveness
SiSAUR31	Sp1	GGGCGG	1931	6	+	Oryza sativa	Light responsiveness
SiSAUR31	MBS	CAACTG	210	6	+	Arabidopsis thaliana	MYB binding site involved in drought-inducibility
SiSAUR31	I-box	gGATAAGGTG	890	9	-	Zea mays	Light responsiveness
SiSAUR31	I-box	gGATAAGGTG	896	9	-	Zea mays	Light responsiveness
SiSAUR31	GATA-motif	AAGGATAAGG	892	9	-	Solanum tuberosum	Light responsiveness
SiSAUR31	ABRE	CACGTG	528	6	+	Arabidopsis thaliana	Abscisic acid responsiveness
SiSAUR31	ABRE	ACGTG	529	5	+	Arabidopsis thaliana	Abscisic acid responsiveness
SiSAUR31	ABRE	ACGTG	680	5	-	Arabidopsis thaliana	Abscisic acid responsiveness
SiSAUR31	ABRE	ACGTG	1067	5	+	Arabidopsis thaliana	Abscisic acid responsiveness
SiSAUR31	ABRE	ACGTG	1454	5	+	Arabidopsis thaliana	Abscisic acid responsiveness
SiSAUR31	ABRE	GCCGCGTGGC	1588	9	-	Oryza sativa	Abscisic acid responsiveness
SiSAUR31	ABRE	ACGTG	1787	5	-	Arabidopsis thaliana	Abscisic acid responsiveness
SiSAUR31	ABRE	ACGTG	1796	5	+	Arabidopsis thaliana	Abscisic acid responsiveness
SiSAUR32	I-box	TGATAATGT	1817	9	-	Solanum tuberosum	Light responsiveness
SiSAUR32	MBS	CAACTG	1744	6	+	Arabidopsis thaliana	MYB binding site involved in drought-inducibility
SiSAUR32	motif I	gGTACGTGGCG	785	10	-	Oryza sativa	Root specific
SiSAUR32	TGA-element	AACGAC	750	6	-	Brassica oleracea	Auxin responsiveness
SiSAUR32	TGA-element	AACGAC	1463	6	-	Brassica oleracea	Auxin responsiveness
SiSAUR32	ABRE	ACGTG	42	5	+	Arabidopsis thaliana	Abscisic acid responsiveness
SiSAUR32	ABRE	ACGTG	90	5	+	Arabidopsis thaliana	Abscisic acid responsiveness
SiSAUR32	ABRE	ACGTG	113	5	+	Arabidopsis thaliana	Abscisic acid responsiveness
SiSAUR32	ABRE	GACACGTGGC	786	9	-	Triticum aestivum	Abscisic acid responsiveness
SiSAUR32	ABRE	CACGTG	788	6	+	Arabidopsis thaliana	Abscisic acid responsiveness
SiSAUR32	ABRE	ACGTG	789	5	+	Arabidopsis thaliana	Abscisic acid responsiveness
SiSAUR32	ABRE	ACGTG	1999	5	-	Arabidopsis thaliana	Abscisic acid responsiveness
SiSAUR32	Box 4	ATTAAT	318	6	+	Petroselinum crispum	Light responsiveness
SiSAUR32	Box 4	ATTAAT	1030	6	-	Petroselinum crispum	Light responsiveness
SiSAUR32	LTR	CCGAAA	604	6	-	Hordeum vulgare	Low-temperature responsiveness
SiSAUR32	CGTCA-motif	CGTCA	40	5	-	Hordeum vulgare	MeJA-responsiveness
SiSAUR32	CGTCA-motif	CGTCA	119	5	-	Hordeum vulgare	MeJA-responsiveness
SiSAUR32	CGTCA-motif	CGTCA	867	5	+	Hordeum vulgare	MeJA-responsiveness
SiSAUR32	CGTCA-motif	CGTCA	1868	5	+	Hordeum vulgare	MeJA-responsiveness
SiSAUR32	G-Box	CACGTT	89	6	-	Pisum sativum	Light responsiveness
SiSAUR32	G-Box	CACGTG	788	6	+	Pisum sativum	Light responsiveness
SiSAUR32	RY-element	CATGCATG	931	8	+	Helianthus annuus	Seed-specific regulation
SiSAUR32	G-box	CACGTC	41	6	-	Zea mays	Light responsiveness
SiSAUR32	G-box	CACGTC	112	6	-	Zea mays	Light responsiveness
SiSAUR32	G-box	CACGTG	788	6	+	Arabidopsis thaliana	Light responsiveness
SiSAUR32	G-box	CACGAC	1127	6	-	Zea mays	Light responsiveness
SiSAUR32	G-box	CACGTC	1999	6	+	Zea mays	Light responsiveness
SiSAUR32	O2-site	GATGATGTGG	38	9	+	Zea mays	Zein metabolism regulation
SiSAUR32	TGACG-motif	TGACG	40	5	+	Hordeum vulgare	MeJA-responsiveness
SiSAUR32	TGACG-motif	TGACG	119	5	+	Hordeum vulgare	MeJA-responsiveness
SiSAUR32	TGACG-motif	TGACG	867	5	-	Hordeum vulgare	MeJA-responsiveness
SiSAUR32	TGACG-motif	TGACG	1868	5	-	Hordeum vulgare	MeJA-responsiveness
SiSAUR32	TC-rich repeats	GTTTTCTTAC	1597	9	-	Nicotiana tabacum	Stress responsiveness
SiSAUR33	GATT-motif	CTCCTGATTAGC	253	11	+	Zea mays	Light responsiveness
SiSAUR33	TCT-motif	TCTTAC	550	6	+	Arabidopsis thaliana	Light responsiveness
SiSAUR33	ACE	GACACGTATG	560	9	+	Petroselinum crispum	Light responsiveness
SiSAUR33	G-box	ACACGTG(G/t)CACC	557	10.5	-	Lycopersicon esculentum	Light responsiveness
SiSAUR33	G-box	TACGTG	562	6	-	Arabidopsis thaliana	Light responsiveness
SiSAUR33	G-box	TACGTG	996	6	-	Arabidopsis thaliana	Light responsiveness
SiSAUR33	G-Box	TCCACATGGCA	828	10	+	Triticum aestivum	Light responsiveness
SiSAUR33	G-Box	CACGTT	1842	6	-	Pisum sativum	Light responsiveness
SiSAUR33	RY-element	CATGCATG	113	8	+	Helianthus annuus	Seed-specific regulation
SiSAUR33	Box 4	ATTAAT	406	6	+	Petroselinum crispum	Light responsiveness
SiSAUR33	LTR	CCGAAA	1793	6	+	Hordeum vulgare	Low-temperature responsiveness
SiSAUR33	ABRE	TACGTGTC	560	8	-	Oryza sativa	Abscisic acid responsiveness
SiSAUR33	ABRE	ACGTG	562	5	-	Arabidopsis thaliana	Abscisic acid responsiveness
SiSAUR33	ABRE	ACGTG	996	5	-	Arabidopsis thaliana	Abscisic acid responsiveness
SiSAUR33	ABRE	ACGTG	1843	5	+	Arabidopsis thaliana	Abscisic acid responsiveness
SiSAUR33	GATA-motif	AAGGATAAGG	462	9	-	Solanum tuberosum	Light responsiveness
SiSAUR33	MBS	CAACTG	99	6	-	Arabidopsis thaliana	MYB binding site involved in drought-inducibility
SiSAUR34	ABRE	CACGTG	789	6	+	Arabidopsis thaliana	Abscisic acid responsiveness
SiSAUR34	ABRE	ACGTG	790	5	+	Arabidopsis thaliana	Abscisic acid responsiveness
SiSAUR34	ABRE	ACGTG	1600	5	+	Arabidopsis thaliana	Abscisic acid responsiveness
SiSAUR34	ABRE	ACGTG	1608	5	-	Arabidopsis thaliana	Abscisic acid responsiveness
SiSAUR34	ABRE	ACGTG	1631	5	+	Arabidopsis thaliana	Abscisic acid responsiveness
SiSAUR34	G-Box	CACGTG	789	6	+	Pisum sativum	Light responsiveness
SiSAUR34	CGTCA-motif	CGTCA	402	5	+	Hordeum vulgare	MeJA-responsiveness
SiSAUR34	CGTCA-motif	CGTCA	943	5	+	Hordeum vulgare	MeJA-responsiveness
SiSAUR34	LTR	CCGAAA	532	6	+	Hordeum vulgare	Low-temperature responsiveness
SiSAUR34	O2-site	GATGA(C/T)(A/G)TG(A/G)	449	8	-	Zea mays	Zein metabolism regulation
SiSAUR34	TGACG-motif	TGACG	402	5	-	Hordeum vulgare	MeJA-responsiveness
SiSAUR34	TGACG-motif	TGACG	943	5	-	Hordeum vulgare	MeJA-responsiveness
SiSAUR34	G-box	ACACGTGT	788	8	+	Brassica napus	Light responsiveness
SiSAUR34	G-box	CACGTG	789	6	+	Arabidopsis thaliana	Light responsiveness
SiSAUR34	G-box	TACGTG	1599	6	+	Arabidopsis thaliana	Light responsiveness
SiSAUR34	G-box	TACGTG	1608	6	-	Arabidopsis thaliana	Light responsiveness
SiSAUR34	G-box	TACGTG	1630	6	+	Arabidopsis thaliana	Light responsiveness
SiSAUR35	O2-site	GATGATGTGG	208	9	-	Zea mays	Zein metabolism regulation
SiSAUR35	TGACG-motif	TGACG	201	5	-	Hordeum vulgare	MeJA-responsiveness
SiSAUR35	TGACG-motif	TGACG	1215	5	-	Hordeum vulgare	MeJA-responsiveness
SiSAUR35	TGACG-motif	TGACG	1352	5	+	Hordeum vulgare	MeJA-responsiveness
SiSAUR35	TGACG-motif	TGACG	1544	5	+	Hordeum vulgare	MeJA-responsiveness
SiSAUR35	TGACG-motif	TGACG	1886	5	+	Hordeum vulgare	MeJA-responsiveness
SiSAUR35	TGACG-motif	TGACG	1921	5	+	Hordeum vulgare	MeJA-responsiveness
SiSAUR35	ACE	GCGACGTACC	1407	10	+	Petroselinum crispum	Light responsiveness
SiSAUR35	GATT-motif	CTCCTGATTAGC	29	11	+	Zea mays	Light responsiveness
SiSAUR35	TCT-motif	TCTTAC	939	6	-	Arabidopsis thaliana	Light responsiveness
SiSAUR35	TCT-motif	TCTTAC	1514	6	-	Arabidopsis thaliana	Light responsiveness
SiSAUR35	TGA-element	AACGAC	770	6	+	Brassica oleracea	Auxin responsiveness
SiSAUR35	motif I	gGTACGTGGCG	1215	10	-	Oryza sativa	Root specific
SiSAUR35	motif I	gGTACGTGGCG	1406	10	-	Oryza sativa	Root specific
SiSAUR35	LTR	CCGAAA	1534	6	+	Hordeum vulgare	Low-temperature responsiveness
SiSAUR35	G-box	TACGTG	303	6	+	Arabidopsis thaliana	Light responsiveness
SiSAUR35	G-box	TAAACGTG	977	8	+	Brassica oleracea	Light responsiveness
SiSAUR35	G-box	CACGAC	1090	6	+	Zea mays	Light responsiveness
SiSAUR35	G-box	TACGTG	1218	6	-	Arabidopsis thaliana	Light responsiveness
SiSAUR35	G-box	CACGTG	1245	6	-	Arabidopsis thaliana	Light responsiveness
SiSAUR35	G-box	TACGTG	1464	6	-	Arabidopsis thaliana	Light responsiveness
SiSAUR35	G-box	CACGTC	1887	6	-	Zea mays	Light responsiveness
SiSAUR35	G-box	CACGTC	1922	6	-	Zea mays	Light responsiveness
SiSAUR35	G-box	CACGTC	1987	6	+	Zea mays	Light responsiveness
SiSAUR35	TGA-box	TGACGTAA	1544	8	+	Glycine max	Auxin responsiveness
SiSAUR35	L-box	ATCCCACCTAC	1267	11	+	Petroselinum crispum	Light responsiveness
SiSAUR35	P-box	CCTTTTG	376	7	-	Oryza sativa	Gibberellin-responsiveness
SiSAUR35	P-box	CCTTTTG	1380	7	-	Oryza sativa	Gibberellin-responsiveness
SiSAUR35	Sp1	GGGCGG	1898	6	-	Oryza sativa	Light responsiveness
SiSAUR35	Sp1	GGGCGG	1933	6	-	Oryza sativa	Light responsiveness
SiSAUR35	ATCT-motif	AATCTAATCC	657	9	-	Pisum sativum	Light responsiveness
SiSAUR35	ATCT-motif	AATCTAATCC	893	9	-	Pisum sativum	Light responsiveness
SiSAUR35	ABRE	ACGTG	304	5	+	Arabidopsis thaliana	Abscisic acid responsiveness
SiSAUR35	ABRE	ACGTG	980	5	+	Arabidopsis thaliana	Abscisic acid responsiveness
SiSAUR35	ABRE	ACGTG	1218	5	-	Arabidopsis thaliana	Abscisic acid responsiveness
SiSAUR35	ABRE	CACGTG	1245	6	-	Arabidopsis thaliana	Abscisic acid responsiveness
SiSAUR35	ABRE	ACGTG	1246	5	+	Arabidopsis thaliana	Abscisic acid responsiveness
SiSAUR35	ABRE	TACGTGTC	1462	8	-	Oryza sativa	Abscisic acid responsiveness
SiSAUR35	ABRE	ACGTG	1464	5	-	Arabidopsis thaliana	Abscisic acid responsiveness
SiSAUR35	ABRE	ACGTG	1888	5	+	Arabidopsis thaliana	Abscisic acid responsiveness
SiSAUR35	ABRE	ACGTG	1923	5	+	Arabidopsis thaliana	Abscisic acid responsiveness
SiSAUR35	ABRE	ACGTG	1987	5	-	Arabidopsis thaliana	Abscisic acid responsiveness
SiSAUR35	Box 4	ATTAAT	900	6	+	Petroselinum crispum	Light responsiveness
SiSAUR35	Box 4	ATTAAT	1477	6	-	Petroselinum crispum	Light responsiveness
SiSAUR35	G-Box	CACGTT	979	6	-	Pisum sativum	Light responsiveness
SiSAUR35	G-Box	CACGTG	1245	6	-	Pisum sativum	Light responsiveness
SiSAUR35	CGTCA-motif	CGTCA	201	5	+	Hordeum vulgare	MeJA-responsiveness
SiSAUR35	CGTCA-motif	CGTCA	1215	5	+	Hordeum vulgare	MeJA-responsiveness
SiSAUR35	CGTCA-motif	CGTCA	1352	5	-	Hordeum vulgare	MeJA-responsiveness
SiSAUR35	CGTCA-motif	CGTCA	1544	5	-	Hordeum vulgare	MeJA-responsiveness
SiSAUR35	CGTCA-motif	CGTCA	1886	5	-	Hordeum vulgare	MeJA-responsiveness
SiSAUR35	CGTCA-motif	CGTCA	1921	5	-	Hordeum vulgare	MeJA-responsiveness
SiSAUR35	RY-element	CATGCATG	445	8	+	Helianthus annuus	Seed-specific regulation
SiSAUR36	CGTCA-motif	CGTCA	296	5	-	Hordeum vulgare	MeJA-responsiveness
SiSAUR36	CGTCA-motif	CGTCA	706	5	-	Hordeum vulgare	MeJA-responsiveness
SiSAUR36	CGTCA-motif	CGTCA	1634	5	+	Hordeum vulgare	MeJA-responsiveness
SiSAUR36	CGTCA-motif	CGTCA	1675	5	-	Hordeum vulgare	MeJA-responsiveness
SiSAUR36	G-Box	CACGTG	594	6	+	Pisum sativum	Light responsiveness
SiSAUR36	MBS	CAACTG	795	6	-	Arabidopsis thaliana	MYB binding site involved in drought-inducibility
SiSAUR36	MBS	CAACTG	1911	6	+	Arabidopsis thaliana	MYB binding site involved in drought-inducibility
SiSAUR36	TGA-element	AACGAC	1592	6	-	Brassica oleracea	Auxin responsiveness
SiSAUR36	TGA-element	AACGAC	1981	6	+	Brassica oleracea	Auxin responsiveness
SiSAUR36	ABRE	CACGTG	594	6	+	Arabidopsis thaliana	Abscisic acid responsiveness
SiSAUR36	ABRE	ACGTG	595	5	+	Arabidopsis thaliana	Abscisic acid responsiveness
SiSAUR36	ABRE	CGTACGTGCA	655	9	-	Hordeum vulgare	Abscisic acid responsiveness
SiSAUR36	ABRE	ACGTG	657	5	-	Arabidopsis thaliana	Abscisic acid responsiveness
SiSAUR36	ABRE	ACGTG	859	5	-	Arabidopsis thaliana	Abscisic acid responsiveness
SiSAUR36	TCCC-motif	TCTCCCT	1932	7	+	Spinacia oleracea	Light responsiveness
SiSAUR36	GT1-motif	GGTTAA	1274	6	+	Arabidopsis thaliana	Light responsiveness
SiSAUR36	P-box	CCTTTTG	1670	7	+	Oryza sativa	Gibberellin-responsiveness
SiSAUR36	G-box	CACGAC	497	6	-	Zea mays	Light responsiveness
SiSAUR36	G-box	CACGAC	569	6	-	Zea mays	Light responsiveness
SiSAUR36	G-box	GCCACGTGGA	592	9	+	Arabidopsis thaliana	Light responsiveness
SiSAUR36	G-box	CACGTG	594	6	+	Arabidopsis thaliana	Light responsiveness
SiSAUR36	G-box	TACGTG	657	6	-	Arabidopsis thaliana	Light responsiveness
SiSAUR36	G-box	TACGTG	859	6	-	Arabidopsis thaliana	Light responsiveness
SiSAUR36	GCN4_motif	TGAGTCA	243	7	-	Oryza sativa	Endosperm expression
SiSAUR36	TGACG-motif	TGACG	296	5	+	Hordeum vulgare	MeJA-responsiveness
SiSAUR36	TGACG-motif	TGACG	706	5	+	Hordeum vulgare	MeJA-responsiveness
SiSAUR36	TGACG-motif	TGACG	1634	5	-	Hordeum vulgare	MeJA-responsiveness
SiSAUR36	TGACG-motif	TGACG	1675	5	+	Hordeum vulgare	MeJA-responsiveness
SiSAUR36	GTGGC-motif	CAGCGTGTGGC	1694	10	+	Hordeum vulgare	Light responsiveness
SiSAUR37	I-box	cGATAAGGCG	826	9	+	Zea mays	Light responsiveness
SiSAUR37	MBS	CAACTG	289	6	-	Arabidopsis thaliana	MYB binding site involved in drought-inducibility
SiSAUR37	Sp1	GGGCGG	80	6	+	Oryza sativa	Light responsiveness
SiSAUR37	ABRE	ACGTG	209	5	-	Arabidopsis thaliana	Abscisic acid responsiveness
SiSAUR37	ABRE	TACGTGTC	354	8	-	Oryza sativa	Abscisic acid responsiveness
SiSAUR37	ABRE	ACGTG	356	5	-	Arabidopsis thaliana	Abscisic acid responsiveness
SiSAUR37	ABRE	CGTACGTGCA	358	9	+	Hordeum vulgare	Abscisic acid responsiveness
SiSAUR37	TATC-box	TATCCCA	1501	7	-	Oryza sativa	Gibberellin-responsiveness
SiSAUR37	GARE-motif	TCTGTTG	886	7	-	Brassica oleracea	Gibberellin-responsiveness
SiSAUR37	Box 4	ATTAAT	486	6	+	Petroselinum crispum	Light responsiveness
SiSAUR37	CGTCA-motif	CGTCA	470	5	-	Hordeum vulgare	MeJA-responsiveness
SiSAUR37	CGTCA-motif	CGTCA	860	5	+	Hordeum vulgare	MeJA-responsiveness
SiSAUR37	TGACG-motif	TGACG	470	5	+	Hordeum vulgare	MeJA-responsiveness
SiSAUR37	TGACG-motif	TGACG	860	5	-	Hordeum vulgare	MeJA-responsiveness
SiSAUR37	G-box	TACGTG	209	6	-	Arabidopsis thaliana	Light responsiveness
SiSAUR37	G-box	TACGTG	356	6	-	Arabidopsis thaliana	Light responsiveness
SiSAUR37	TCA-element	CCATCTTTTT	591	9	-	Nicotiana tabacum	Salicylic acid responsiveness
SiSAUR37	TCA-element	CCATCTTTTT	1409	9	-	Nicotiana tabacum	Salicylic acid responsiveness
SiSAUR37	chs-CMA2a	TCACTTGA	346	8	-	Petroselinum crispum	Light responsiveness
SiSAUR37	L-box	ATCCCACCTAC	1496	10	-	Petroselinum crispum	Light responsiveness
SiSAUR37	ACE	GACACGTATG	354	9	+	Petroselinum crispum	Light responsiveness
SiSAUR37	ACE	GCGACGTACC	755	9	+	Petroselinum crispum	Light responsiveness
SiSAUR37	AT1-motif	AATTATTTTTTATT	1461	13	-	Solanum tuberosum	Light responsiveness
SiSAUR38	TC-rich repeats	GTTTTCTTAC	492	9	+	Nicotiana tabacum	Stress responsiveness
SiSAUR38	P-box	CCTTTTG	1485	7	-	Oryza sativa	Gibberellin-responsiveness
SiSAUR38	GT1-motif	GGTTAA	630	6	-	Arabidopsis thaliana	Light responsiveness
SiSAUR38	G-box	CACGTC	378	6	-	Zea mays	Light responsiveness
SiSAUR38	G-box	ACACGTGGC	1534	9	+	Brassica napus	Light responsiveness
SiSAUR38	G-box	CACGTG	1535	6	-	Arabidopsis thaliana	Light responsiveness
SiSAUR38	G-box	CACGTC	1925	6	-	Zea mays	Light responsiveness
SiSAUR38	G-box	TACGTG	1941	6	-	Arabidopsis thaliana	Light responsiveness
SiSAUR38	G-box	CACGAC	2006	6	-	Zea mays	Light responsiveness
SiSAUR38	TGACG-motif	TGACG	377	5	+	Hordeum vulgare	MeJA-responsiveness
SiSAUR38	TGACG-motif	TGACG	1100	5	-	Hordeum vulgare	MeJA-responsiveness
SiSAUR38	TGACG-motif	TGACG	1252	5	+	Hordeum vulgare	MeJA-responsiveness
SiSAUR38	TGACG-motif	TGACG	1298	5	-	Hordeum vulgare	MeJA-responsiveness
SiSAUR38	TGACG-motif	TGACG	1798	5	-	Hordeum vulgare	MeJA-responsiveness
SiSAUR38	TGACG-motif	TGACG	1896	5	+	Hordeum vulgare	MeJA-responsiveness
SiSAUR38	O2-site	GTTGACGTGA	375	9	+	Zea mays	Zein metabolism regulation
SiSAUR38	O2-site	GATGA(C/T)(A/G)TG(A/G)	390	8	+	Zea mays	Zein metabolism regulation
SiSAUR38	chs-CMA1a	TTACTTAA	498	8	+	Daucus carota	Light responsiveness
SiSAUR38	TCA-element	CCATCTTTTT	464	10	+	Nicotiana tabacum	Salicylic acid responsiveness
SiSAUR38	Box 4	ATTAAT	37	6	+	Petroselinum crispum	Light responsiveness
SiSAUR38	Box 4	ATTAAT	123	6	+	Petroselinum crispum	Light responsiveness
SiSAUR38	Box 4	ATTAAT	950	6	+	Petroselinum crispum	Light responsiveness
SiSAUR38	G-Box	CACGTT	331	6	+	Pisum sativum	Light responsiveness
SiSAUR38	G-Box	CACGTG	1535	6	-	Pisum sativum	Light responsiveness
SiSAUR38	G-Box	CACGTT	1801	6	+	Pisum sativum	Light responsiveness
SiSAUR38	CGTCA-motif	CGTCA	377	5	-	Hordeum vulgare	MeJA-responsiveness
SiSAUR38	CGTCA-motif	CGTCA	1100	5	+	Hordeum vulgare	MeJA-responsiveness
SiSAUR38	CGTCA-motif	CGTCA	1252	5	-	Hordeum vulgare	MeJA-responsiveness
SiSAUR38	CGTCA-motif	CGTCA	1298	5	+	Hordeum vulgare	MeJA-responsiveness
SiSAUR38	CGTCA-motif	CGTCA	1798	5	+	Hordeum vulgare	MeJA-responsiveness
SiSAUR38	CGTCA-motif	CGTCA	1896	5	-	Hordeum vulgare	MeJA-responsiveness
SiSAUR38	MBS	CAACTG	909	6	+	Arabidopsis thaliana	MYB binding site involved in drought-inducibility
SiSAUR38	TGA-element	AACGAC	1919	6	+	Brassica oleracea	Auxin responsiveness
SiSAUR38	ABRE	ACGTG	331	5	-	Arabidopsis thaliana	Abscisic acid responsiveness
SiSAUR38	ABRE	ACGTG	379	5	+	Arabidopsis thaliana	Abscisic acid responsiveness
SiSAUR38	ABRE	GACACGTGGC	1533	9	+	Triticum aestivum	Abscisic acid responsiveness
SiSAUR38	ABRE	CACGTG	1535	6	-	Arabidopsis thaliana	Abscisic acid responsiveness
SiSAUR38	ABRE	ACGTG	1536	5	+	Arabidopsis thaliana	Abscisic acid responsiveness
SiSAUR38	ABRE	GCAACGTGTC	1799	9	-	Hordeum vulgare	Abscisic acid responsiveness
SiSAUR38	ABRE	ACGTG	1801	5	-	Arabidopsis thaliana	Abscisic acid responsiveness
SiSAUR38	ABRE	ACGTG	1926	5	+	Arabidopsis thaliana	Abscisic acid responsiveness
SiSAUR38	ABRE	ACGTG	1941	5	-	Arabidopsis thaliana	Abscisic acid responsiveness
SiSAUR39	GT1-motif	GGTTAAT	625	7	-	Avena sativa	Light responsiveness
SiSAUR39	GT1-motif	GGTTAA	626	6	-	Arabidopsis thaliana	Light responsiveness
SiSAUR39	GT1-motif	GGTTAAT	641	7	-	Avena sativa	Light responsiveness
SiSAUR39	GT1-motif	GGTTAA	642	6	-	Arabidopsis thaliana	Light responsiveness
SiSAUR39	AT1-motif	AATTATTTTTTATT	292	13	-	Solanum tuberosum	Light responsiveness
SiSAUR39	P-box	CCTTTTG	215	7	+	Oryza sativa	Gibberellin-responsiveness
SiSAUR39	TCT-motif	TCTTAC	692	6	-	Arabidopsis thaliana	Light responsiveness
SiSAUR39	TCT-motif	TCTTAC	1324	6	+	Arabidopsis thaliana	Light responsiveness
SiSAUR39	chs-CMA2a	TCACTTGA	571	8	+	Petroselinum crispum	Light responsiveness
SiSAUR39	LAMP-element	CTTTATCA	1094	8	-	Pisum sativum	Light responsiveness
SiSAUR39	G-box	TACGTG	128	6	-	Arabidopsis thaliana	Light responsiveness
SiSAUR39	G-box	TACGTG	324	6	+	Arabidopsis thaliana	Light responsiveness
SiSAUR39	G-box	CACGTG	949	6	+	Arabidopsis thaliana	Light responsiveness
SiSAUR39	G-box	CACGTC	1893	6	+	Zea mays	Light responsiveness
SiSAUR39	TGACG-motif	TGACG	385	5	+	Hordeum vulgare	MeJA-responsiveness
SiSAUR39	TGACG-motif	TGACG	1444	5	-	Hordeum vulgare	MeJA-responsiveness
SiSAUR39	TGACG-motif	TGACG	1799	5	+	Hordeum vulgare	MeJA-responsiveness
SiSAUR39	TGACG-motif	TGACG	1895	5	-	Hordeum vulgare	MeJA-responsiveness
SiSAUR39	G-Box	CACGTT	62	6	+	Pisum sativum	Light responsiveness
SiSAUR39	G-Box	CACGTT	92	6	+	Pisum sativum	Light responsiveness
SiSAUR39	G-Box	CACGTT	283	6	+	Pisum sativum	Light responsiveness
SiSAUR39	G-Box	CACGTG	949	6	+	Pisum sativum	Light responsiveness
SiSAUR39	CGTCA-motif	CGTCA	385	5	-	Hordeum vulgare	MeJA-responsiveness
SiSAUR39	CGTCA-motif	CGTCA	1444	5	+	Hordeum vulgare	MeJA-responsiveness
SiSAUR39	CGTCA-motif	CGTCA	1799	5	-	Hordeum vulgare	MeJA-responsiveness
SiSAUR39	CGTCA-motif	CGTCA	1895	5	+	Hordeum vulgare	MeJA-responsiveness
SiSAUR39	RY-element	CATGCATG	490	8	+	Helianthus annuus	Seed-specific regulation
SiSAUR39	Box 4	ATTAAT	337	6	+	Petroselinum crispum	Light responsiveness
SiSAUR39	Box 4	ATTAAT	936	6	+	Petroselinum crispum	Light responsiveness
SiSAUR39	Box 4	ATTAAT	1759	6	-	Petroselinum crispum	Light responsiveness
SiSAUR39	LTR	CCGAAA	1680	6	+	Hordeum vulgare	Low-temperature responsiveness
SiSAUR39	ABRE	ACGTG	62	5	-	Arabidopsis thaliana	Abscisic acid responsiveness
SiSAUR39	ABRE	ACGTG	92	5	-	Arabidopsis thaliana	Abscisic acid responsiveness
SiSAUR39	ABRE	CGTACGTGCA	126	10	-	Hordeum vulgare	Abscisic acid responsiveness
SiSAUR39	ABRE	ACGTG	128	5	-	Arabidopsis thaliana	Abscisic acid responsiveness
SiSAUR39	ABRE	ACGTG	283	5	-	Arabidopsis thaliana	Abscisic acid responsiveness
SiSAUR39	ABRE	ACGTG	325	5	+	Arabidopsis thaliana	Abscisic acid responsiveness
SiSAUR39	ABRE	CACGTG	949	6	+	Arabidopsis thaliana	Abscisic acid responsiveness
SiSAUR39	ABRE	ACGTG	950	5	+	Arabidopsis thaliana	Abscisic acid responsiveness
SiSAUR39	ABRE	ACGTG	1893	5	-	Arabidopsis thaliana	Abscisic acid responsiveness
SiSAUR39	GATA-motif	AAGGATAAGG	160	9	-	Solanum tuberosum	Light responsiveness
SiSAUR39	I-box	AAGATAAGGCT	158	10	-	Gossypium hirsutum	Light responsiveness
SiSAUR39	I-box	AGATAAGG	160	8	-	Triticum aestivum	Light responsiveness
SiSAUR39	MBS	CAACTG	226	6	+	Arabidopsis thaliana	MYB binding site involved in drought-inducibility
SiSAUR39	MBS	CAACTG	685	6	+	Arabidopsis thaliana	MYB binding site involved in drought-inducibility
SiSAUR39	MBS	CAACTG	1375	6	+	Arabidopsis thaliana	MYB binding site involved in drought-inducibility
SiSAUR40	TGACG-motif	TGACG	1325	5	-	Hordeum vulgare	MeJA-responsiveness
SiSAUR40	TGACG-motif	TGACG	1362	5	-	Hordeum vulgare	MeJA-responsiveness
SiSAUR40	TGACG-motif	TGACG	1472	5	-	Hordeum vulgare	MeJA-responsiveness
SiSAUR40	TGACG-motif	TGACG	1998	5	-	Hordeum vulgare	MeJA-responsiveness
SiSAUR40	GTGGC-motif	CAGCGTGTGGC	1230	10	+	Hordeum vulgare	Light responsiveness
SiSAUR40	O2-site	GATGA(C/T)(A/G)TG(A/G)	1934	8	-	Zea mays	Zein metabolism regulation
SiSAUR40	O2-site	GATGATGTGG	1983	9	-	Zea mays	Zein metabolism regulation
SiSAUR40	G-box	TACGTG	58	6	+	Arabidopsis thaliana	Light responsiveness
SiSAUR40	G-box	CACGAC	373	6	-	Zea mays	Light responsiveness
SiSAUR40	G-box	TACGTG	1596	6	+	Arabidopsis thaliana	Light responsiveness
SiSAUR40	G-box	TACGTG	1742	6	-	Arabidopsis thaliana	Light responsiveness
SiSAUR40	GT1-motif	GGTTAAT	1444	7	-	Avena sativa	Light responsiveness
SiSAUR40	GT1-motif	GGTTAA	1445	6	-	Arabidopsis thaliana	Light responsiveness
SiSAUR40	AE-box	AGAAACTT	241	8	-	Arabidopsis thaliana	Light responsiveness
SiSAUR40	TCT-motif	TCTTAC	216	6	+	Arabidopsis thaliana	Light responsiveness
SiSAUR40	TCT-motif	TCTTAC	1207	6	+	Arabidopsis thaliana	Light responsiveness
SiSAUR40	ATC-motif	AGTAATCT	363	8	+	Spinacia oleracea	Light responsiveness
SiSAUR40	ABRE	TACGGTC	29	7	+	Arabidopsis thaliana	Abscisic acid responsiveness
SiSAUR40	ABRE	CGTACGTGCA	56	9	+	Hordeum vulgare	Abscisic acid responsiveness
SiSAUR40	ABRE	ACGTG	59	5	+	Arabidopsis thaliana	Abscisic acid responsiveness
SiSAUR40	ABRE	ACGTG	379	5	-	Arabidopsis thaliana	Abscisic acid responsiveness
SiSAUR40	ABRE	ACGTG	1597	5	+	Arabidopsis thaliana	Abscisic acid responsiveness
SiSAUR40	ABRE	CGTACGTGCA	1740	9	-	Hordeum vulgare	Abscisic acid responsiveness
SiSAUR40	ABRE	ACGTG	1742	5	-	Arabidopsis thaliana	Abscisic acid responsiveness
SiSAUR40	AuxRR-core	GGTCCAT	1543	7	-	Nicotiana tabacum	Auxin responsiveness
SiSAUR40	GATA-motif	GATAGGA	279	7	-	Arabidopsis thaliana	Light responsiveness
SiSAUR40	GATA-motif	AAGGATAAGG	286	9	+	Solanum tuberosum	Light responsiveness
SiSAUR40	GATA-motif	AAGGATAAGG	1111	9	-	Solanum tuberosum	Light responsiveness
SiSAUR40	MBS	CAACTG	1610	6	+	Arabidopsis thaliana	MYB binding site involved in drought-inducibility
SiSAUR40	RY-element	CATGCATG	873	8	+	Helianthus annuus	Seed-specific regulation
SiSAUR40	G-Box	CACGTT	379	6	+	Pisum sativum	Light responsiveness
SiSAUR40	CGTCA-motif	CGTCA	1325	5	+	Hordeum vulgare	MeJA-responsiveness
SiSAUR40	CGTCA-motif	CGTCA	1362	5	+	Hordeum vulgare	MeJA-responsiveness
SiSAUR40	CGTCA-motif	CGTCA	1472	5	+	Hordeum vulgare	MeJA-responsiveness
SiSAUR40	CGTCA-motif	CGTCA	1998	5	+	Hordeum vulgare	MeJA-responsiveness
SiSAUR40	Box 4	ATTAAT	481	6	+	Petroselinum crispum	Light responsiveness
SiSAUR40	Box 4	ATTAAT	706	6	+	Petroselinum crispum	Light responsiveness
SiSAUR40	Box 4	ATTAAT	1516	6	-	Petroselinum crispum	Light responsiveness
SiSAUR41	GATA-motif	AAGGATAAGG	692	9	+	Solanum tuberosum	Light responsiveness
SiSAUR41	GATA-motif	AAGGATAAGG	1517	9	-	Solanum tuberosum	Light responsiveness
SiSAUR41	GATA-motif	GATAGGA	1527	7	+	Arabidopsis thaliana	Light responsiveness
SiSAUR41	AuxRR-core	GGTCCAT	263	7	+	Nicotiana tabacum	Auxin responsiveness
SiSAUR41	ATC-motif	AGTAATCT	1442	8	-	Spinacia oleracea	Light responsiveness
SiSAUR41	ABRE	CGTACGTGCA	63	9	+	Hordeum vulgare	Abscisic acid responsiveness
SiSAUR41	ABRE	ACGTG	66	5	+	Arabidopsis thaliana	Abscisic acid responsiveness
SiSAUR41	ABRE	ACGTG	211	5	-	Arabidopsis thaliana	Abscisic acid responsiveness
SiSAUR41	ABRE	ACGTG	1429	5	+	Arabidopsis thaliana	Abscisic acid responsiveness
SiSAUR41	ABRE	CGTACGTGCA	1747	9	-	Hordeum vulgare	Abscisic acid responsiveness
SiSAUR41	ABRE	ACGTG	1749	5	-	Arabidopsis thaliana	Abscisic acid responsiveness
SiSAUR41	ABRE	TACGGTC	1777	7	-	Arabidopsis thaliana	Abscisic acid responsiveness
SiSAUR41	MBS	CAACTG	197	6	-	Arabidopsis thaliana	MYB binding site involved in drought-inducibility
SiSAUR41	RY-element	CATGCATG	932	8	+	Helianthus annuus	Seed-specific regulation
SiSAUR41	CGTCA-motif	CGTCA	336	5	-	Hordeum vulgare	MeJA-responsiveness
SiSAUR41	CGTCA-motif	CGTCA	446	5	-	Hordeum vulgare	MeJA-responsiveness
SiSAUR41	CGTCA-motif	CGTCA	483	5	-	Hordeum vulgare	MeJA-responsiveness
SiSAUR41	G-Box	CACGTT	1428	6	-	Pisum sativum	Light responsiveness
SiSAUR41	Box 4	ATTAAT	291	6	+	Petroselinum crispum	Light responsiveness
SiSAUR41	Box 4	ATTAAT	1101	6	-	Petroselinum crispum	Light responsiveness
SiSAUR41	Box 4	ATTAAT	1326	6	-	Petroselinum crispum	Light responsiveness
SiSAUR41	TGACG-motif	TGACG	336	5	+	Hordeum vulgare	MeJA-responsiveness
SiSAUR41	TGACG-motif	TGACG	446	5	+	Hordeum vulgare	MeJA-responsiveness
SiSAUR41	TGACG-motif	TGACG	483	5	+	Hordeum vulgare	MeJA-responsiveness
SiSAUR41	GTGGC-motif	CAGCGTGTGGC	572	10	-	Hordeum vulgare	Light responsiveness
SiSAUR41	G-box	TACGTG	65	6	+	Arabidopsis thaliana	Light responsiveness
SiSAUR41	G-box	TACGTG	211	6	-	Arabidopsis thaliana	Light responsiveness
SiSAUR41	G-box	CACGAC	1434	6	+	Zea mays	Light responsiveness
SiSAUR41	G-box	TACGTG	1749	6	-	Arabidopsis thaliana	Light responsiveness
SiSAUR41	AE-box	AGAAACTT	1564	8	+	Arabidopsis thaliana	Light responsiveness
SiSAUR41	GT1-motif	GGTTAAT	362	7	+	Avena sativa	Light responsiveness
SiSAUR41	GA-motif	ATAGATAA	1971	8	-	Arabidopsis thaliana	Light responsiveness
SiSAUR41	TCT-motif	TCTTAC	600	6	-	Arabidopsis thaliana	Light responsiveness
SiSAUR41	TCT-motif	TCTTAC	1591	6	-	Arabidopsis thaliana	Light responsiveness
SiSAUR42	G-Box	CACGTT	860	6	+	Pisum sativum	Light responsiveness
SiSAUR42	G-Box	CACGTG	944	6	+	Pisum sativum	Light responsiveness
SiSAUR42	G-Box	CACGTG	1226	6	-	Pisum sativum	Light responsiveness
SiSAUR42	G-Box	CACGTG	1879	6	-	Pisum sativum	Light responsiveness
SiSAUR42	Box II	CCACGTGGC	1877	9	-	Petroselinum crispum	Light responsiveness
SiSAUR42	Box II	CCACGTGGC	1878	9	+	Petroselinum crispum	Light responsiveness
SiSAUR42	Box 4	ATTAAT	1040	6	-	Petroselinum crispum	Light responsiveness
SiSAUR42	Box 4	ATTAAT	1329	6	-	Petroselinum crispum	Light responsiveness
SiSAUR42	Box 4	ATTAAT	1652	6	-	Petroselinum crispum	Light responsiveness
SiSAUR42	ABRE	GACACGTACGT	152	10	+	Oryza sativa	Abscisic acid responsiveness
SiSAUR42	ABRE	ACGTG	860	5	-	Arabidopsis thaliana	Abscisic acid responsiveness
SiSAUR42	ABRE	CACGTG	944	6	+	Arabidopsis thaliana	Abscisic acid responsiveness
SiSAUR42	ABRE	ACGTG	945	5	+	Arabidopsis thaliana	Abscisic acid responsiveness
SiSAUR42	ABRE	CACGTG	1226	6	-	Arabidopsis thaliana	Abscisic acid responsiveness
SiSAUR42	ABRE	ACGTG	1227	5	+	Arabidopsis thaliana	Abscisic acid responsiveness
SiSAUR42	ABRE	ACGTG	1768	5	-	Arabidopsis thaliana	Abscisic acid responsiveness
SiSAUR42	ABRE	GCCGCGTGGC	1877	9	-	Oryza sativa	Abscisic acid responsiveness
SiSAUR42	ABRE	CACGTG	1879	6	-	Arabidopsis thaliana	Abscisic acid responsiveness
SiSAUR42	ABRE	ACGTG	1880	5	+	Arabidopsis thaliana	Abscisic acid responsiveness
SiSAUR42	AuxRR-core	GGTCCAT	265	7	+	Nicotiana tabacum	Auxin responsiveness
SiSAUR42	MBS	CAACTG	247	6	-	Arabidopsis thaliana	MYB binding site involved in drought-inducibility
SiSAUR42	MBS	CAACTG	512	6	-	Arabidopsis thaliana	MYB binding site involved in drought-inducibility
SiSAUR42	LS7	CAGATTTATTTTTA	1375	13	+	Zea mays	Light responsiveness
SiSAUR42	TCCC-motif	TCTCCCT	955	7	-	Spinacia oleracea	Light responsiveness
SiSAUR42	TCCC-motif	TCTCCCT	1725	7	-	Spinacia oleracea	Light responsiveness
SiSAUR42	TCCC-motif	TCTCCCT	1733	7	-	Spinacia oleracea	Light responsiveness
SiSAUR42	GT1-motif	GGTTAA	135	6	+	Arabidopsis thaliana	Light responsiveness
SiSAUR42	GT1-motif	GGTTAA	1386	6	-	Arabidopsis thaliana	Light responsiveness
SiSAUR42	GT1-motif	GGTTAA	1526	6	-	Arabidopsis thaliana	Light responsiveness
SiSAUR42	G-box	CACGTG	944	6	+	Arabidopsis thaliana	Light responsiveness
SiSAUR42	G-box	CACGTG	1226	6	-	Arabidopsis thaliana	Light responsiveness
SiSAUR42	G-box	TACGTG	1768	6	-	Arabidopsis thaliana	Light responsiveness
SiSAUR42	G-box	GCCACGTGGA	1877	9	-	Arabidopsis thaliana	Light responsiveness
SiSAUR42	G-box	CACGTG	1879	6	-	Arabidopsis thaliana	Light responsiveness
SiSAUR42	G-box	CACGAC	1936	6	+	Zea mays	Light responsiveness
SiSAUR43	RY-element	CATGCATG	148	8	+	Helianthus annuus	Seed-specific regulation
SiSAUR43	CGTCA-motif	CGTCA	49	5	-	Hordeum vulgare	MeJA-responsiveness
SiSAUR43	CGTCA-motif	CGTCA	127	5	+	Hordeum vulgare	MeJA-responsiveness
SiSAUR43	CGTCA-motif	CGTCA	784	5	+	Hordeum vulgare	MeJA-responsiveness
SiSAUR43	CGTCA-motif	CGTCA	1341	5	+	Hordeum vulgare	MeJA-responsiveness
SiSAUR43	G-Box	CACGTT	942	6	+	Pisum sativum	Light responsiveness
SiSAUR43	G-Box	CACGTT	1524	6	+	Pisum sativum	Light responsiveness
SiSAUR43	I-box	AGATAAGG	980	8	-	Triticum aestivum	Light responsiveness
SiSAUR43	TGA-element	AACGAC	870	6	+	Brassica oleracea	Auxin responsiveness
SiSAUR43	MBS	CAACTG	62	6	+	Arabidopsis thaliana	MYB binding site involved in drought-inducibility
SiSAUR43	ABRE	ACGTG	942	5	-	Arabidopsis thaliana	Abscisic acid responsiveness
SiSAUR43	ABRE	ACGTG	1011	5	-	Arabidopsis thaliana	Abscisic acid responsiveness
SiSAUR43	ABRE	ACGTG	1524	5	-	Arabidopsis thaliana	Abscisic acid responsiveness
SiSAUR43	GATA-motif	GATAGGA	514	7	+	Arabidopsis thaliana	Light responsiveness
SiSAUR43	GATA-motif	AAGGATAAGG	1247	9	-	Solanum tuberosum	Light responsiveness
SiSAUR43	MBSI	aaaAaaC(G/C)GTTA	1194	10.5	-	Petunia hybrida	MYB binding site involved in flavonoid biosynthetic genes regulation
SiSAUR43	GT1-motif	GTGTGTGAA	1540	9	+	Solanum tuberosum	Light responsiveness
SiSAUR43	TCCC-motif	TCTCCCT	899	7	-	Spinacia oleracea	Light responsiveness
SiSAUR43	TGACG-motif	TGACG	49	5	+	Hordeum vulgare	MeJA-responsiveness
SiSAUR43	TGACG-motif	TGACG	127	5	-	Hordeum vulgare	MeJA-responsiveness
SiSAUR43	TGACG-motif	TGACG	784	5	-	Hordeum vulgare	MeJA-responsiveness
SiSAUR43	TGACG-motif	TGACG	1341	5	-	Hordeum vulgare	MeJA-responsiveness
SiSAUR43	G-box	TAACACGTAG	1008	9	+	Brassica oleracea	Light responsiveness
SiSAUR43	G-box	TACGTG	1011	6	-	Arabidopsis thaliana	Light responsiveness
SiSAUR43	G-box	CACGAC	1563	6	-	Zea mays	Light responsiveness
SiSAUR43	circadian	CAAAGATATC	1572	9	+	Lycopersicon esculentum	Circadian control
SiSAUR44	TGACG-motif	TGACG	856	5	-	Hordeum vulgare	MeJA-responsiveness
SiSAUR44	TGACG-motif	TGACG	1388	5	+	Hordeum vulgare	MeJA-responsiveness
SiSAUR44	TGACG-motif	TGACG	1435	5	+	Hordeum vulgare	MeJA-responsiveness
SiSAUR44	TGACG-motif	TGACG	1603	5	+	Hordeum vulgare	MeJA-responsiveness
SiSAUR44	TGACG-motif	TGACG	1982	5	+	Hordeum vulgare	MeJA-responsiveness
SiSAUR44	G-box	TACGTG	1011	6	-	Arabidopsis thaliana	Light responsiveness
SiSAUR44	G-box	TACGTG	1217	6	-	Arabidopsis thaliana	Light responsiveness
SiSAUR44	G-box	CACGAC	1920	6	+	Zea mays	Light responsiveness
SiSAUR44	G-box	CACGTC	1983	6	-	Zea mays	Light responsiveness
SiSAUR44	AE-box	AGAAACTT	873	8	-	Arabidopsis thaliana	Light responsiveness
SiSAUR44	GT1-motif	GGTTAA	760	6	+	Arabidopsis thaliana	Light responsiveness
SiSAUR44	GT1-motif	GGTTAA	1702	6	-	Arabidopsis thaliana	Light responsiveness
SiSAUR44	Sp1	GGGCGG	996	6	+	Oryza sativa	Light responsiveness
SiSAUR44	ATCT-motif	AATCTAATCC	1878	9	-	Pisum sativum	Light responsiveness
SiSAUR44	ABRE	ACGTG	303	5	+	Arabidopsis thaliana	Abscisic acid responsiveness
SiSAUR44	ABRE	ACGTG	730	5	-	Arabidopsis thaliana	Abscisic acid responsiveness
SiSAUR44	ABRE	ACGTG	1011	5	-	Arabidopsis thaliana	Abscisic acid responsiveness
SiSAUR44	ABRE	CGTACGTGCA	1215	9	-	Hordeum vulgare	Abscisic acid responsiveness
SiSAUR44	ABRE	ACGTG	1217	5	-	Arabidopsis thaliana	Abscisic acid responsiveness
SiSAUR44	ABRE	ACGTG	1984	5	+	Arabidopsis thaliana	Abscisic acid responsiveness
SiSAUR44	Box 4	ATTAAT	224	6	+	Petroselinum crispum	Light responsiveness
SiSAUR44	Box 4	ATTAAT	253	6	+	Petroselinum crispum	Light responsiveness
SiSAUR44	G-Box	CACGTT	302	6	-	Pisum sativum	Light responsiveness
SiSAUR44	G-Box	CACGTT	730	6	+	Pisum sativum	Light responsiveness
SiSAUR44	CGTCA-motif	CGTCA	856	5	+	Hordeum vulgare	MeJA-responsiveness
SiSAUR44	CGTCA-motif	CGTCA	1388	5	-	Hordeum vulgare	MeJA-responsiveness
SiSAUR44	CGTCA-motif	CGTCA	1435	5	-	Hordeum vulgare	MeJA-responsiveness
SiSAUR44	CGTCA-motif	CGTCA	1603	5	-	Hordeum vulgare	MeJA-responsiveness
SiSAUR44	CGTCA-motif	CGTCA	1982	5	-	Hordeum vulgare	MeJA-responsiveness
SiSAUR45	G-Box	CACGTG	1140	6	-	Pisum sativum	Light responsiveness
SiSAUR45	G-Box	CACGTT	1620	6	+	Pisum sativum	Light responsiveness
SiSAUR45	TATC-box	TATCCCA	360	7	+	Oryza sativa	Gibberellin-responsiveness
SiSAUR45	TATC-box	TATCCCA	722	7	-	Oryza sativa	Gibberellin-responsiveness
SiSAUR45	ABRE	CACGTG	1140	6	-	Arabidopsis thaliana	Abscisic acid responsiveness
SiSAUR45	ABRE	ACGTG	1141	5	+	Arabidopsis thaliana	Abscisic acid responsiveness
SiSAUR45	ABRE	TACGGTC	1483	7	+	Arabidopsis thaliana	Abscisic acid responsiveness
SiSAUR45	ABRE	ACGTG	1620	5	-	Arabidopsis thaliana	Abscisic acid responsiveness
SiSAUR45	Sp1	GGGCGG	392	6	+	Oryza sativa	Light responsiveness
SiSAUR45	TC-rich repeats	ATTCTCTAAC	469	9	-	Nicotiana tabacum	Stress responsiveness
SiSAUR45	chs-CMA2a	TCACTTGA	38	8	-	Petroselinum crispum	Light responsiveness
SiSAUR45	TCA-element	TCAGAAGAGG	447	9	+	Brassica oleracea	Salicylic acid responsiveness
SiSAUR45	TCA-element	TCAGAAGAGG	1653	9	-	Brassica oleracea	Salicylic acid responsiveness
SiSAUR45	G-box	CACGTG	1140	6	-	Arabidopsis thaliana	Light responsiveness
SiSAUR45	G-box	CACGAC	1718	6	+	Zea mays	Light responsiveness
SiSAUR45	GCN4_motif	TGAGTCA	832	7	+	Oryza sativa	Endosperm expression
SiSAUR45	GCN4_motif	TGAGTCA	1786	7	-	Oryza sativa	Endosperm expression
SiSAUR45	O2-site	GATGATGTGG	1171	9	-	Zea mays	Zein metabolism regulation
SiSAUR46	LTR	CCGAAA	1752	6	+	Hordeum vulgare	Low-temperature responsiveness
SiSAUR46	CGTCA-motif	CGTCA	1274	5	-	Hordeum vulgare	MeJA-responsiveness
SiSAUR46	G-Box	CACGTT	1660	6	+	Pisum sativum	Light responsiveness
SiSAUR46	I-box	atGATAAGGTC	925	10	-	Helianthus annuus	Light responsiveness
SiSAUR46	TGA-element	AACGAC	623	6	+	Brassica oleracea	Auxin responsiveness
SiSAUR46	TGA-element	AACGAC	664	6	-	Brassica oleracea	Auxin responsiveness
SiSAUR46	MBS	CAACTG	591	6	-	Arabidopsis thaliana	MYB binding site involved in drought-inducibility
SiSAUR46	MBS	CAACTG	680	6	-	Arabidopsis thaliana	MYB binding site involved in drought-inducibility
SiSAUR46	MBS	CAACTG	858	6	-	Arabidopsis thaliana	MYB binding site involved in drought-inducibility
SiSAUR46	MBS	CAACTG	1106	6	-	Arabidopsis thaliana	MYB binding site involved in drought-inducibility
SiSAUR46	ABRE	ACGTG	1660	5	-	Arabidopsis thaliana	Abscisic acid responsiveness
SiSAUR46	ABRE	ACGTG	1825	5	-	Arabidopsis thaliana	Abscisic acid responsiveness
SiSAUR46	ATCT-motif	AATCTAATCC	307	9	-	Pisum sativum	Light responsiveness
SiSAUR46	TCT-motif	TCTTAC	758	6	-	Arabidopsis thaliana	Light responsiveness
SiSAUR46	TCT-motif	TCTTAC	1855	6	+	Arabidopsis thaliana	Light responsiveness
SiSAUR46	TC-rich repeats	GTTTTCTTAC	1851	9	+	Nicotiana tabacum	Stress responsiveness
SiSAUR46	TGACG-motif	TGACG	1274	5	+	Hordeum vulgare	MeJA-responsiveness
SiSAUR46	O2-site	GATGATGTGG	1115	9	-	Zea mays	Zein metabolism regulation
SiSAUR46	O2-site	GATGATGTGG	1495	9	-	Zea mays	Zein metabolism regulation
SiSAUR46	G-box	TACGTG	1825	6	-	Arabidopsis thaliana	Light responsiveness
SiSAUR46	G-box	CACGAC	1880	6	+	Zea mays	Light responsiveness
SiSAUR46	TCA-element	CCATCTTTTT	1048	9	+	Nicotiana tabacum	Salicylic acid responsiveness
SiSAUR46	TCA-element	CCATCTTTTT	1421	9	+	Nicotiana tabacum	Salicylic acid responsiveness
SiSAUR46	chs-CMA2a	TCACTTGA	1917	8	-	Petroselinum crispum	Light responsiveness
SiSAUR47	I-box	atGATAAGGTC	1141	10	+	Helianthus annuus	Light responsiveness
SiSAUR47	MBS	CAACTG	965	6	+	Arabidopsis thaliana	MYB binding site involved in drought-inducibility
SiSAUR47	MBS	CAACTG	1213	6	+	Arabidopsis thaliana	MYB binding site involved in drought-inducibility
SiSAUR47	MBS	CAACTG	1391	6	+	Arabidopsis thaliana	MYB binding site involved in drought-inducibility
SiSAUR47	MBS	CAACTG	1480	6	+	Arabidopsis thaliana	MYB binding site involved in drought-inducibility
SiSAUR47	TGA-element	AACGAC	1407	6	+	Brassica oleracea	Auxin responsiveness
SiSAUR47	TGA-element	AACGAC	1448	6	-	Brassica oleracea	Auxin responsiveness
SiSAUR47	ABRE	ACGTG	247	5	+	Arabidopsis thaliana	Abscisic acid responsiveness
SiSAUR47	ABRE	ACGTG	412	5	+	Arabidopsis thaliana	Abscisic acid responsiveness
SiSAUR47	ATCT-motif	AATCTAATCC	1760	9	+	Pisum sativum	Light responsiveness
SiSAUR47	LTR	CCGAAA	319	6	-	Hordeum vulgare	Low-temperature responsiveness
SiSAUR47	CGTCA-motif	CGTCA	798	5	+	Hordeum vulgare	MeJA-responsiveness
SiSAUR47	G-Box	CACGTT	411	6	-	Pisum sativum	Light responsiveness
SiSAUR47	G-box	CACGAC	191	6	-	Zea mays	Light responsiveness
SiSAUR47	G-box	TACGTG	246	6	+	Arabidopsis thaliana	Light responsiveness
SiSAUR47	O2-site	GATGATGTGG	572	9	+	Zea mays	Zein metabolism regulation
SiSAUR47	O2-site	GATGATGTGG	952	9	+	Zea mays	Zein metabolism regulation
SiSAUR47	TGACG-motif	TGACG	798	5	-	Hordeum vulgare	MeJA-responsiveness
SiSAUR47	chs-CMA2a	TCACTTGA	152	8	+	Petroselinum crispum	Light responsiveness
SiSAUR47	TCA-element	CCATCTTTTT	646	9	-	Nicotiana tabacum	Salicylic acid responsiveness
SiSAUR47	TCA-element	CCATCTTTTT	1019	9	-	Nicotiana tabacum	Salicylic acid responsiveness
SiSAUR47	TCT-motif	TCTTAC	216	6	-	Arabidopsis thaliana	Light responsiveness
SiSAUR47	TCT-motif	TCTTAC	1313	6	+	Arabidopsis thaliana	Light responsiveness
SiSAUR47	TC-rich repeats	GTTTTCTTAC	216	9	-	Nicotiana tabacum	Stress responsiveness
SiSAUR48	ATCT-motif	AATCTAATCC	1364	9	+	Pisum sativum	Light responsiveness
SiSAUR48	ABRE	ACGTG	810	5	+	Arabidopsis thaliana	Abscisic acid responsiveness
SiSAUR48	ABRE	GCAACGTGTC	954	9	+	Hordeum vulgare	Abscisic acid responsiveness
SiSAUR48	ABRE	ACGTG	957	5	+	Arabidopsis thaliana	Abscisic acid responsiveness
SiSAUR48	ABRE	ACGTG	1679	5	+	Arabidopsis thaliana	Abscisic acid responsiveness
SiSAUR48	AuxRR-core	GGTCCAT	1475	7	+	Nicotiana tabacum	Auxin responsiveness
SiSAUR48	MBS	CAACTG	1397	6	-	Arabidopsis thaliana	MYB binding site involved in drought-inducibility
SiSAUR48	I-box	cCATATCCAAT	353	10	+	Flaveria trinervia	Light responsiveness
SiSAUR48	G-Box	CACGTT	956	6	-	Pisum sativum	Light responsiveness
SiSAUR48	G-Box	CACGTT	1678	6	-	Pisum sativum	Light responsiveness
SiSAUR48	CGTCA-motif	CGTCA	487	5	+	Hordeum vulgare	MeJA-responsiveness
SiSAUR48	CGTCA-motif	CGTCA	723	5	+	Hordeum vulgare	MeJA-responsiveness
SiSAUR48	CGTCA-motif	CGTCA	786	5	+	Hordeum vulgare	MeJA-responsiveness
SiSAUR48	TCA-element	TCAGAAGAGG	546	9	-	Brassica oleracea	Salicylic acid responsiveness
SiSAUR48	G-box	CACGAC	683	6	-	Zea mays	Light responsiveness
SiSAUR48	G-box	CACGTC	809	6	-	Zea mays	Light responsiveness
SiSAUR48	O2-site	GATGACATGG	764	9	+	Zea mays	Zein metabolism regulation
SiSAUR48	O2-site	GTTGACGTGA	806	9	+	Zea mays	Zein metabolism regulation
SiSAUR48	TGACG-motif	TGACG	487	5	-	Hordeum vulgare	MeJA-responsiveness
SiSAUR48	TGACG-motif	TGACG	723	5	-	Hordeum vulgare	MeJA-responsiveness
SiSAUR48	TGACG-motif	TGACG	786	5	-	Hordeum vulgare	MeJA-responsiveness
SiSAUR48	TCCC-motif	TCTCCCT	413	7	-	Spinacia oleracea	Light responsiveness
SiSAUR48	TCCC-motif	TCTCCCT	1024	7	-	Spinacia oleracea	Light responsiveness
SiSAUR48	TCCC-motif	TCTCCCT	1875	7	+	Spinacia oleracea	Light responsiveness
SiSAUR48	TCT-motif	TCTTAC	1545	6	-	Arabidopsis thaliana	Light responsiveness
SiSAUR49	TCA-element	TCAGAAGAGG	560	9	+	Brassica oleracea	Salicylic acid responsiveness
SiSAUR49	TCA-element	TCAGAAGAGG	572	9	-	Brassica oleracea	Salicylic acid responsiveness
SiSAUR49	GT1-motif	GGTTAA	82	6	+	Arabidopsis thaliana	Light responsiveness
SiSAUR49	TCCC-motif	TCTCCCT	1026	7	-	Spinacia oleracea	Light responsiveness
SiSAUR49	TCCC-motif	TCTCCCT	1877	7	+	Spinacia oleracea	Light responsiveness
SiSAUR49	TCT-motif	TCTTAC	1357	6	+	Arabidopsis thaliana	Light responsiveness
SiSAUR49	AACA_motif	TAACAAACTCCA	591	11	+	Oryza sativa	Endosperm expression
SiSAUR49	AuxRR-core	GGTCCAT	1426	7	-	Nicotiana tabacum	Auxin responsiveness
SiSAUR49	ABRE	ACGTG	1224	5	-	Arabidopsis thaliana	Abscisic acid responsiveness
SiSAUR49	ABRE	GCAACGTGTC	1944	9	-	Hordeum vulgare	Abscisic acid responsiveness
SiSAUR49	ABRE	ACGTG	1946	5	-	Arabidopsis thaliana	Abscisic acid responsiveness
SiSAUR49	ATCT-motif	AATCTAATCC	1534	9	-	Pisum sativum	Light responsiveness
SiSAUR49	MBS	CAACTG	195	6	-	Arabidopsis thaliana	MYB binding site involved in drought-inducibility
SiSAUR49	MBS	CAACTG	471	6	+	Arabidopsis thaliana	MYB binding site involved in drought-inducibility
SiSAUR49	MBS	CAACTG	1505	6	+	Arabidopsis thaliana	MYB binding site involved in drought-inducibility
SiSAUR49	G-Box	CACGTT	1224	6	+	Pisum sativum	Light responsiveness
SiSAUR49	G-Box	CACGTT	1946	6	+	Pisum sativum	Light responsiveness
SiSAUR50	G-Box	CACGTT	56	6	+	Pisum sativum	Light responsiveness
SiSAUR50	CGTCA-motif	CGTCA	227	5	-	Hordeum vulgare	MeJA-responsiveness
SiSAUR50	CGTCA-motif	CGTCA	290	5	-	Hordeum vulgare	MeJA-responsiveness
SiSAUR50	CGTCA-motif	CGTCA	526	5	-	Hordeum vulgare	MeJA-responsiveness
SiSAUR50	Sp1	GGGCGG	1755	6	-	Oryza sativa	Light responsiveness
SiSAUR50	I-box	cCATATCCAAT	654	10	-	Flaveria trinervia	Light responsiveness
SiSAUR50	ABRE	GCAACGTGTC	54	9	-	Hordeum vulgare	Abscisic acid responsiveness
SiSAUR50	ABRE	ACGTG	56	5	-	Arabidopsis thaliana	Abscisic acid responsiveness
SiSAUR50	ABRE	ACGTG	203	5	-	Arabidopsis thaliana	Abscisic acid responsiveness
SiSAUR50	TCT-motif	TCTTAC	1410	6	-	Arabidopsis thaliana	Light responsiveness
SiSAUR50	TCCC-motif	TCTCCCT	598	7	+	Spinacia oleracea	Light responsiveness
SiSAUR50	TGACG-motif	TGACG	227	5	+	Hordeum vulgare	MeJA-responsiveness
SiSAUR50	TGACG-motif	TGACG	290	5	+	Hordeum vulgare	MeJA-responsiveness
SiSAUR50	TGACG-motif	TGACG	526	5	+	Hordeum vulgare	MeJA-responsiveness
SiSAUR50	O2-site	GTTGACGTGA	202	9	-	Zea mays	Zein metabolism regulation
SiSAUR50	O2-site	GATGACATGG	244	9	-	Zea mays	Zein metabolism regulation
SiSAUR50	G-box	CACGTC	203	6	+	Zea mays	Light responsiveness
SiSAUR50	G-box	CACGAC	329	6	+	Zea mays	Light responsiveness
SiSAUR50	TCA-element	TCAGAAGAGG	462	9	+	Brassica oleracea	Salicylic acid responsiveness
SiSAUR51	LTR	CCGAAA	1769	6	+	Hordeum vulgare	Low-temperature responsiveness
SiSAUR51	G-Box	CACGTT	1235	6	-	Pisum sativum	Light responsiveness
SiSAUR51	CGTCA-motif	CGTCA	1030	5	-	Hordeum vulgare	MeJA-responsiveness
SiSAUR51	CGTCA-motif	CGTCA	1483	5	+	Hordeum vulgare	MeJA-responsiveness
SiSAUR51	CGTCA-motif	CGTCA	1689	5	-	Hordeum vulgare	MeJA-responsiveness
SiSAUR52	CGTCA-motif	CGTCA	102	5	-	Hordeum vulgare	MeJA-responsiveness
SiSAUR52	CGTCA-motif	CGTCA	1226	5	+	Hordeum vulgare	MeJA-responsiveness
SiSAUR52	CGTCA-motif	CGTCA	1432	5	-	Hordeum vulgare	MeJA-responsiveness
SiSAUR52	CGTCA-motif	CGTCA	1885	5	+	Hordeum vulgare	MeJA-responsiveness
SiSAUR52	G-Box	CACGTT	1679	6	+	Pisum sativum	Light responsiveness
SiSAUR52	LTR	CCGAAA	1145	6	-	Hordeum vulgare	Low-temperature responsiveness
SiSAUR52	TCA-element	CCATCTTTTT	1713	9	-	Nicotiana tabacum	Salicylic acid responsiveness
SiSAUR52	O2-site	GATGACATGG	24	9	+	Zea mays	Zein metabolism regulation
SiSAUR52	O2-site	GATGACATGG	1335	9	-	Zea mays	Zein metabolism regulation
SiSAUR52	TGACG-motif	TGACG	102	5	+	Hordeum vulgare	MeJA-responsiveness
SiSAUR52	TGACG-motif	TGACG	1226	5	-	Hordeum vulgare	MeJA-responsiveness
SiSAUR52	TGACG-motif	TGACG	1432	5	+	Hordeum vulgare	MeJA-responsiveness
SiSAUR52	TGACG-motif	TGACG	1885	5	-	Hordeum vulgare	MeJA-responsiveness
SiSAUR52	G-box	CACGAC	515	6	+	Zea mays	Light responsiveness
SiSAUR52	G-box	CACGAC	595	6	+	Zea mays	Light responsiveness
SiSAUR52	G-box	CACGAC	1031	6	+	Zea mays	Light responsiveness
SiSAUR52	G-box	CACGTC	1433	6	-	Zea mays	Light responsiveness
SiSAUR52	AE-box	AGAAACTT	256	8	+	Arabidopsis thaliana	Light responsiveness
SiSAUR52	AE-box	AGAAACAA	1535	8	+	Arabidopsis thaliana	Light responsiveness
SiSAUR52	TC-rich repeats	GTTTTCTTAC	1252	9	+	Nicotiana tabacum	Stress responsiveness
SiSAUR53	MBS	CAACTG	1055	6	-	Arabidopsis thaliana	MYB binding site involved in drought-inducibility
SiSAUR53	MBS	CAACTG	1418	6	-	Arabidopsis thaliana	MYB binding site involved in drought-inducibility
SiSAUR53	TATC-box	TATCCCA	1336	7	-	Oryza sativa	Gibberellin-responsiveness
SiSAUR53	ATCT-motif	AATCTAATCC	1385	9	+	Pisum sativum	Light responsiveness
SiSAUR53	ABRE	ACGTG	253	5	+	Arabidopsis thaliana	Abscisic acid responsiveness
SiSAUR53	ABRE	ACGTG	323	5	+	Arabidopsis thaliana	Abscisic acid responsiveness
SiSAUR53	ABRE	ACGTG	422	5	+	Arabidopsis thaliana	Abscisic acid responsiveness
SiSAUR53	ABRE	ACGTG	1700	5	+	Arabidopsis thaliana	Abscisic acid responsiveness
SiSAUR53	AuxRR-core	GGTCCAT	988	7	-	Nicotiana tabacum	Auxin responsiveness
SiSAUR53	AuxRR-core	GGTCCAT	1496	7	+	Nicotiana tabacum	Auxin responsiveness
SiSAUR53	G-Box	CACGTT	421	6	-	Pisum sativum	Light responsiveness
SiSAUR53	G-Box	CACGTT	1699	6	-	Pisum sativum	Light responsiveness
SiSAUR53	CGTCA-motif	CGTCA	321	5	-	Hordeum vulgare	MeJA-responsiveness
SiSAUR53	O2-site	GTTGACGTGA	319	9	+	Zea mays	Zein metabolism regulation
SiSAUR53	TGACG-motif	TGACG	321	5	+	Hordeum vulgare	MeJA-responsiveness
SiSAUR53	G-box	CACGTC	252	6	-	Zea mays	Light responsiveness
SiSAUR53	G-box	CACGTC	322	6	-	Zea mays	Light responsiveness
SiSAUR53	TCT-motif	TCTTAC	1566	6	-	Arabidopsis thaliana	Light responsiveness
SiSAUR53	GT1-motif	GGTTAA	695	6	+	Arabidopsis thaliana	Light responsiveness
SiSAUR53	TCCC-motif	TCTCCCT	1037	7	-	Spinacia oleracea	Light responsiveness
SiSAUR53	TCCC-motif	TCTCCCT	1896	7	+	Spinacia oleracea	Light responsiveness
SiSAUR54	TGA-element	AACGAC	1494	6	-	Brassica oleracea	Auxin responsiveness
SiSAUR54	MBS	CAACTG	1828	6	+	Arabidopsis thaliana	MYB binding site involved in drought-inducibility
SiSAUR54	ABRE	CACGTG	921	6	+	Arabidopsis thaliana	Abscisic acid responsiveness
SiSAUR54	ABRE	ACGTG	922	5	+	Arabidopsis thaliana	Abscisic acid responsiveness
SiSAUR54	GATA-motif	AAGATAAGATT	528	10	+	Arabidopsis thaliana	Light responsiveness
SiSAUR54	Box 4	ATTAAT	295	6	+	Petroselinum crispum	Light responsiveness
SiSAUR54	LTR	CCGAAA	303	6	-	Hordeum vulgare	Low-temperature responsiveness
SiSAUR54	CGTCA-motif	CGTCA	366	5	-	Hordeum vulgare	MeJA-responsiveness
SiSAUR54	CGTCA-motif	CGTCA	1093	5	-	Hordeum vulgare	MeJA-responsiveness
SiSAUR54	G-Box	CACGTG	921	6	+	Pisum sativum	Light responsiveness
SiSAUR54	GCN4_motif	TGAGTCA	911	7	+	Oryza sativa	Endosperm expression
SiSAUR54	TGACG-motif	TGACG	366	5	+	Hordeum vulgare	MeJA-responsiveness
SiSAUR54	TGACG-motif	TGACG	1093	5	+	Hordeum vulgare	MeJA-responsiveness
SiSAUR54	O2-site	GATGACATGG	1181	9	+	Zea mays	Zein metabolism regulation
SiSAUR54	G-box	CACGTG	921	6	+	Arabidopsis thaliana	Light responsiveness
SiSAUR54	TCA-element	CCATCTTTTT	1739	9	-	Nicotiana tabacum	Salicylic acid responsiveness
SiSAUR54	ACE	CTAACGTATT	623	9	-	Petroselinum crispum	Light responsiveness
SiSAUR54	ACE	CTAACGTATT	1540	9	-	Petroselinum crispum	Light responsiveness
SiSAUR54	GT1-motif	GGTTAAT	536	7	-	Avena sativa	Light responsiveness
SiSAUR54	GT1-motif	GGTTAA	537	6	-	Arabidopsis thaliana	Light responsiveness
SiSAUR54	TCCC-motif	TCTCCCT	1868	7	+	Spinacia oleracea	Light responsiveness
SiSAUR54	AT1-motif	AATTATTTTTTATT	741	13	-	Solanum tuberosum	Light responsiveness
SiSAUR55	GATA-motif	AAGATAAGATT	864	10	-	Arabidopsis thaliana	Light responsiveness
SiSAUR55	ATCT-motif	AATCTAATCC	2001	9	+	Pisum sativum	Light responsiveness
SiSAUR55	AuxRR-core	GGTCCAT	1838	7	-	Nicotiana tabacum	Auxin responsiveness
SiSAUR55	ABRE	CACGTG	476	6	+	Arabidopsis thaliana	Abscisic acid responsiveness
SiSAUR55	ABRE	ACGTG	477	5	+	Arabidopsis thaliana	Abscisic acid responsiveness
SiSAUR55	ABRE	ACGTG	1712	5	-	Arabidopsis thaliana	Abscisic acid responsiveness
SiSAUR55	MBS	CAACTG	1573	6	+	Arabidopsis thaliana	MYB binding site involved in drought-inducibility
SiSAUR55	CGTCA-motif	CGTCA	305	5	+	Hordeum vulgare	MeJA-responsiveness
SiSAUR55	CGTCA-motif	CGTCA	1032	5	+	Hordeum vulgare	MeJA-responsiveness
SiSAUR55	CGTCA-motif	CGTCA	1714	5	+	Hordeum vulgare	MeJA-responsiveness
SiSAUR55	G-Box	CACGTG	476	6	+	Pisum sativum	Light responsiveness
SiSAUR55	LTR	CCGAAA	1094	6	+	Hordeum vulgare	Low-temperature responsiveness
SiSAUR55	Box 4	ATTAAT	1102	6	-	Petroselinum crispum	Light responsiveness
SiSAUR55	ACE	CTAACGTATT	770	9	+	Petroselinum crispum	Light responsiveness
SiSAUR55	GCN4_motif	TGAGTCA	485	7	-	Oryza sativa	Endosperm expression
SiSAUR55	TGACG-motif	TGACG	305	5	-	Hordeum vulgare	MeJA-responsiveness
SiSAUR55	TGACG-motif	TGACG	1032	5	-	Hordeum vulgare	MeJA-responsiveness
SiSAUR55	TGACG-motif	TGACG	1714	5	-	Hordeum vulgare	MeJA-responsiveness
SiSAUR55	O2-site	GATGACATGG	212	9	-	Zea mays	Zein metabolism regulation
SiSAUR55	G-box	CACGTG	476	6	+	Arabidopsis thaliana	Light responsiveness
SiSAUR55	G-box	CACGTC	1712	6	+	Zea mays	Light responsiveness
SiSAUR55	AT1-motif	AATTATTTTTTATT	648	13	+	Solanum tuberosum	Light responsiveness
SiSAUR55	GT1-motif	GGTTAAT	860	7	+	Avena sativa	Light responsiveness
SiSAUR56	AACA_motif	TAACAAACTCCA	1707	11	-	Oryza sativa	Endosperm expression
SiSAUR56	TCT-motif	TCTTAC	1519	6	+	Arabidopsis thaliana	Light responsiveness
SiSAUR56	G-box	CACGTC	304	6	+	Zea mays	Light responsiveness
SiSAUR56	G-box	CAGACGTGGCA	446	10	-	Nicotiana plumbaginifolia	Light responsiveness
SiSAUR56	G-box	CACGAC	984	6	-	Zea mays	Light responsiveness
SiSAUR56	G-box	TACGTG	1083	6	+	Arabidopsis thaliana	Light responsiveness
SiSAUR56	G-box	CACGAC	1488	6	-	Zea mays	Light responsiveness
SiSAUR56	G-box	CACGTG	1955	6	-	Arabidopsis thaliana	Light responsiveness
SiSAUR56	O2-site	GATGATGTGG	1855	9	-	Zea mays	Zein metabolism regulation
SiSAUR56	TGACG-motif	TGACG	1324	5	+	Hordeum vulgare	MeJA-responsiveness
SiSAUR56	G-Box	CACGTG	1955	6	-	Pisum sativum	Light responsiveness
SiSAUR56	CGTCA-motif	CGTCA	1324	5	-	Hordeum vulgare	MeJA-responsiveness
SiSAUR56	Box 4	ATTAAT	1820	6	-	Petroselinum crispum	Light responsiveness
SiSAUR56	LTR	CCGAAA	806	6	-	Hordeum vulgare	Low-temperature responsiveness
SiSAUR56	ABRE	ACGTG	304	5	-	Arabidopsis thaliana	Abscisic acid responsiveness
SiSAUR56	ABRE	ACGTG	1084	5	+	Arabidopsis thaliana	Abscisic acid responsiveness
SiSAUR56	ABRE	CACGTG	1955	6	-	Arabidopsis thaliana	Abscisic acid responsiveness
SiSAUR56	ABRE	ACGTG	1956	5	+	Arabidopsis thaliana	Abscisic acid responsiveness
SiSAUR56	AuxRR-core	GGTCCAT	1250	7	+	Nicotiana tabacum	Auxin responsiveness
SiSAUR56	ATCT-motif	AATCTAATCC	1670	9	-	Pisum sativum	Light responsiveness
SiSAUR56	GATA-motif	AAGATAAGATT	1669	10	+	Arabidopsis thaliana	Light responsiveness
SiSAUR56	Sp1	GGGCGG	992	6	-	Oryza sativa	Light responsiveness
SiSAUR56	MBS	CAACTG	1049	6	+	Arabidopsis thaliana	MYB binding site involved in drought-inducibility
SiSAUR56	MBS	CAACTG	1431	6	-	Arabidopsis thaliana	MYB binding site involved in drought-inducibility
SiSAUR57	TCT-motif	TCTTAC	1858	6	-	Arabidopsis thaliana	Light responsiveness
SiSAUR57	TCCC-motif	TCTCCCT	1248	7	+	Spinacia oleracea	Light responsiveness
SiSAUR57	AE-box	AGAAACAA	1919	8	+	Arabidopsis thaliana	Light responsiveness
SiSAUR57	TGACG-motif	TGACG	130	5	+	Hordeum vulgare	MeJA-responsiveness
SiSAUR57	TGACG-motif	TGACG	329	5	-	Hordeum vulgare	MeJA-responsiveness
SiSAUR57	TGACG-motif	TGACG	533	5	-	Hordeum vulgare	MeJA-responsiveness
SiSAUR57	TGACG-motif	TGACG	703	5	+	Hordeum vulgare	MeJA-responsiveness
SiSAUR57	TGACG-motif	TGACG	918	5	-	Hordeum vulgare	MeJA-responsiveness
SiSAUR57	TGACG-motif	TGACG	1371	5	-	Hordeum vulgare	MeJA-responsiveness
SiSAUR57	TGACG-motif	TGACG	1514	5	-	Hordeum vulgare	MeJA-responsiveness
SiSAUR57	TGACG-motif	TGACG	1678	5	-	Hordeum vulgare	MeJA-responsiveness
SiSAUR57	O2-site	GATGACATGG	792	9	+	Zea mays	Zein metabolism regulation
SiSAUR57	G-box	CACGTC	1629	6	+	Zea mays	Light responsiveness
SiSAUR57	TCA-element	CCATCTTTTT	887	9	+	Nicotiana tabacum	Salicylic acid responsiveness
SiSAUR57	TCA-element	CCATCTTTTT	1330	9	+	Nicotiana tabacum	Salicylic acid responsiveness
SiSAUR57	CAG-motif	GAAAGGCAGAC	1754	10	-	Arabidopsis thaliana	Light responsiveness
SiSAUR57	RY-element	CATGCATG	1154	8	-	Helianthus annuus	Seed-specific regulation
SiSAUR57	G-Box	CACGTT	114	6	+	Pisum sativum	Light responsiveness
SiSAUR57	G-Box	CACGTT	1995	6	+	Pisum sativum	Light responsiveness
SiSAUR57	CGTCA-motif	CGTCA	130	5	-	Hordeum vulgare	MeJA-responsiveness
SiSAUR57	CGTCA-motif	CGTCA	329	5	+	Hordeum vulgare	MeJA-responsiveness
SiSAUR57	CGTCA-motif	CGTCA	533	5	+	Hordeum vulgare	MeJA-responsiveness
SiSAUR57	CGTCA-motif	CGTCA	703	5	-	Hordeum vulgare	MeJA-responsiveness
SiSAUR57	CGTCA-motif	CGTCA	918	5	+	Hordeum vulgare	MeJA-responsiveness
SiSAUR57	CGTCA-motif	CGTCA	1371	5	+	Hordeum vulgare	MeJA-responsiveness
SiSAUR57	CGTCA-motif	CGTCA	1514	5	+	Hordeum vulgare	MeJA-responsiveness
SiSAUR57	CGTCA-motif	CGTCA	1678	5	+	Hordeum vulgare	MeJA-responsiveness
SiSAUR57	MBS	CAACTG	1009	6	-	Arabidopsis thaliana	MYB binding site involved in drought-inducibility
SiSAUR57	Sp1	GGGCGG	1340	6	+	Oryza sativa	Light responsiveness
SiSAUR57	ABRE	ACGTG	114	5	-	Arabidopsis thaliana	Abscisic acid responsiveness
SiSAUR57	ABRE	ACGTG	1629	5	-	Arabidopsis thaliana	Abscisic acid responsiveness
SiSAUR57	ABRE	ACGTG	1995	5	-	Arabidopsis thaliana	Abscisic acid responsiveness
SiSAUR58	TCT-motif	TCTTAC	333	6	+	Arabidopsis thaliana	Light responsiveness
SiSAUR58	TGACG-motif	TGACG	643	5	-	Hordeum vulgare	MeJA-responsiveness
SiSAUR58	TGACG-motif	TGACG	1612	5	-	Hordeum vulgare	MeJA-responsiveness
SiSAUR58	G-box	CACGAC	429	6	+	Zea mays	Light responsiveness
SiSAUR58	TCA-element	CCATCTTTTT	1759	9	-	Nicotiana tabacum	Salicylic acid responsiveness
SiSAUR58	CGTCA-motif	CGTCA	643	5	+	Hordeum vulgare	MeJA-responsiveness
SiSAUR58	CGTCA-motif	CGTCA	1612	5	+	Hordeum vulgare	MeJA-responsiveness
SiSAUR58	G-Box	CACGTT	531	6	-	Pisum sativum	Light responsiveness
SiSAUR58	MBS	CAACTG	1205	6	-	Arabidopsis thaliana	MYB binding site involved in drought-inducibility
SiSAUR58	ABRE	ACGTG	532	5	+	Arabidopsis thaliana	Abscisic acid responsiveness
SiSAUR58	GATA-motif	GATAGGG	1575	7	+	Pisum sativum	Light responsiveness
SiSAUR59	GT1-motif	GGTTAA	23	6	+	Arabidopsis thaliana	Light responsiveness
SiSAUR59	ACE	GACACGTATG	246	9	+	Petroselinum crispum	Light responsiveness
SiSAUR59	TCA-element	TCAGAAGAGG	237	9	+	Brassica oleracea	Salicylic acid responsiveness
SiSAUR59	TCA-element	TCAGAAGAGG	457	9	-	Brassica oleracea	Salicylic acid responsiveness
SiSAUR59	TCA-element	CCATCTTTTT	1053	9	+	Nicotiana tabacum	Salicylic acid responsiveness
SiSAUR59	O2-site	GTTGACGTGA	720	9	+	Zea mays	Zein metabolism regulation
SiSAUR59	TGACG-motif	TGACG	108	5	-	Hordeum vulgare	MeJA-responsiveness
SiSAUR59	TGACG-motif	TGACG	427	5	+	Hordeum vulgare	MeJA-responsiveness
SiSAUR59	TGACG-motif	TGACG	490	5	+	Hordeum vulgare	MeJA-responsiveness
SiSAUR59	TGACG-motif	TGACG	511	5	-	Hordeum vulgare	MeJA-responsiveness
SiSAUR59	TGACG-motif	TGACG	1205	5	+	Hordeum vulgare	MeJA-responsiveness
SiSAUR59	G-box	CACGTC	106	6	+	Zea mays	Light responsiveness
SiSAUR59	G-box	CACGAC	647	6	+	Zea mays	Light responsiveness
SiSAUR59	G-box	CACGTC	723	6	-	Zea mays	Light responsiveness
SiSAUR59	CGTCA-motif	CGTCA	108	5	+	Hordeum vulgare	MeJA-responsiveness
SiSAUR59	CGTCA-motif	CGTCA	427	5	-	Hordeum vulgare	MeJA-responsiveness
SiSAUR59	CGTCA-motif	CGTCA	490	5	-	Hordeum vulgare	MeJA-responsiveness
SiSAUR59	CGTCA-motif	CGTCA	511	5	+	Hordeum vulgare	MeJA-responsiveness
SiSAUR59	CGTCA-motif	CGTCA	1205	5	-	Hordeum vulgare	MeJA-responsiveness
SiSAUR59	LTR	CCGAAA	83	6	+	Hordeum vulgare	Low-temperature responsiveness
SiSAUR59	Box 4	ATTAAT	342	6	+	Petroselinum crispum	Light responsiveness
SiSAUR59	GATA-motif	GATAGGG	1240	7	-	Pisum sativum	Light responsiveness
SiSAUR59	ABRE	ACGTG	106	5	-	Arabidopsis thaliana	Abscisic acid responsiveness
SiSAUR59	ABRE	ACGTG	724	5	+	Arabidopsis thaliana	Abscisic acid responsiveness
SiSAUR59	TGA-element	AACGAC	214	6	-	Brassica oleracea	Auxin responsiveness
SiSAUR59	MBS	CAACTG	1611	6	+	Arabidopsis thaliana	MYB binding site involved in drought-inducibility
SiSAUR59	Sp1	GGGCGG	101	6	-	Oryza sativa	Light responsiveness
SiSAUR60	GT1-motif	GGTTAAT	2012	7	-	Avena sativa	Light responsiveness
SiSAUR60	GT1-motif	GGTTAA	2013	6	-	Arabidopsis thaliana	Light responsiveness
SiSAUR60	TCT-motif	TCTTAC	992	6	+	Arabidopsis thaliana	Light responsiveness
SiSAUR60	circadian	CAAAGATATC	1104	9	-	Lycopersicon esculentum	Circadian control
SiSAUR60	TGACG-motif	TGACG	304	5	+	Hordeum vulgare	MeJA-responsiveness
SiSAUR60	TGACG-motif	TGACG	1681	5	+	Hordeum vulgare	MeJA-responsiveness
SiSAUR60	CGTCA-motif	CGTCA	304	5	-	Hordeum vulgare	MeJA-responsiveness
SiSAUR60	CGTCA-motif	CGTCA	1681	5	-	Hordeum vulgare	MeJA-responsiveness
SiSAUR60	G-Box	CACGTT	84	6	+	Pisum sativum	Light responsiveness
SiSAUR60	G-Box	CACGTT	173	6	-	Pisum sativum	Light responsiveness
SiSAUR60	G-Box	CACGTT	567	6	-	Pisum sativum	Light responsiveness
SiSAUR60	G-Box	CACGTT	743	6	-	Pisum sativum	Light responsiveness
SiSAUR60	G-Box	CACGTT	1722	6	+	Pisum sativum	Light responsiveness
SiSAUR60	RY-element	CATGCATG	1777	8	-	Helianthus annuus	Seed-specific regulation
SiSAUR60	LTR	CCGAAA	623	6	-	Hordeum vulgare	Low-temperature responsiveness
SiSAUR60	LTR	CCGAAA	1802	6	+	Hordeum vulgare	Low-temperature responsiveness
SiSAUR60	3-AF1 binding site	TAAGAGAGGAA	1306	10	-	Solanum tuberosum	Light responsiveness
SiSAUR60	GATA-motif	GATAGGA	1307	7	-	Arabidopsis thaliana	Light responsiveness
SiSAUR60	AuxRR-core	GGTCCAT	998	7	-	Nicotiana tabacum	Auxin responsiveness
SiSAUR60	ABRE	ACGTG	84	5	-	Arabidopsis thaliana	Abscisic acid responsiveness
SiSAUR60	ABRE	ACGTG	174	5	+	Arabidopsis thaliana	Abscisic acid responsiveness
SiSAUR60	ABRE	ACGTG	568	5	+	Arabidopsis thaliana	Abscisic acid responsiveness
SiSAUR60	ABRE	GCAACGTGTC	741	9	+	Hordeum vulgare	Abscisic acid responsiveness
SiSAUR60	ABRE	ACGTG	744	5	+	Arabidopsis thaliana	Abscisic acid responsiveness
SiSAUR60	ABRE	ACGTG	1722	5	-	Arabidopsis thaliana	Abscisic acid responsiveness
SiSAUR60	MBS	CAACTG	1771	6	+	Arabidopsis thaliana	MYB binding site involved in drought-inducibility
SiSAUR60	Gap-box	CAAATGAA(A/G)A	937	9.5	-	Arabidopsis thaliana	Light responsiveness
SiSAUR61	AE-box	AGAAACTT	256	8	+	Arabidopsis thaliana	Light responsiveness
SiSAUR61	AE-box	AGAAACAA	1535	8	+	Arabidopsis thaliana	Light responsiveness
SiSAUR61	TC-rich repeats	GTTTTCTTAC	1252	9	+	Nicotiana tabacum	Stress responsiveness
SiSAUR61	TGACG-motif	TGACG	102	5	+	Hordeum vulgare	MeJA-responsiveness
SiSAUR61	TGACG-motif	TGACG	1226	5	-	Hordeum vulgare	MeJA-responsiveness
SiSAUR61	TGACG-motif	TGACG	1432	5	+	Hordeum vulgare	MeJA-responsiveness
SiSAUR61	TGACG-motif	TGACG	1885	5	-	Hordeum vulgare	MeJA-responsiveness
SiSAUR61	O2-site	GATGACATGG	24	9	+	Zea mays	Zein metabolism regulation
SiSAUR61	O2-site	GATGACATGG	1335	9	-	Zea mays	Zein metabolism regulation
SiSAUR61	G-box	CACGAC	515	6	+	Zea mays	Light responsiveness
SiSAUR61	G-box	CACGAC	595	6	+	Zea mays	Light responsiveness
SiSAUR61	G-box	CACGAC	1031	6	+	Zea mays	Light responsiveness
SiSAUR61	G-box	CACGTC	1433	6	-	Zea mays	Light responsiveness
SiSAUR61	TCA-element	CCATCTTTTT	1713	9	-	Nicotiana tabacum	Salicylic acid responsiveness
SiSAUR61	LTR	CCGAAA	1145	6	-	Hordeum vulgare	Low-temperature responsiveness
SiSAUR61	G-Box	CACGTT	1679	6	+	Pisum sativum	Light responsiveness
SiSAUR61	CGTCA-motif	CGTCA	102	5	-	Hordeum vulgare	MeJA-responsiveness
SiSAUR61	CGTCA-motif	CGTCA	1226	5	+	Hordeum vulgare	MeJA-responsiveness
SiSAUR61	CGTCA-motif	CGTCA	1432	5	-	Hordeum vulgare	MeJA-responsiveness
SiSAUR61	CGTCA-motif	CGTCA	1885	5	+	Hordeum vulgare	MeJA-responsiveness
SiSAUR62	CGTCA-motif	CGTCA	1057	5	-	Hordeum vulgare	MeJA-responsiveness
SiSAUR62	CGTCA-motif	CGTCA	1510	5	+	Hordeum vulgare	MeJA-responsiveness
SiSAUR62	CGTCA-motif	CGTCA	1716	5	-	Hordeum vulgare	MeJA-responsiveness
SiSAUR62	G-Box	CACGTT	1262	6	-	Pisum sativum	Light responsiveness
SiSAUR62	LTR	CCGAAA	1796	6	+	Hordeum vulgare	Low-temperature responsiveness
SiSAUR63	GT1-motif	GGTTAA	1644	6	+	Arabidopsis thaliana	Light responsiveness
SiSAUR63	P-box	CCTTTTG	79	7	+	Oryza sativa	Gibberellin-responsiveness
SiSAUR63	P-box	CCTTTTG	1207	7	+	Oryza sativa	Gibberellin-responsiveness
SiSAUR63	MBSI	aaaAaaC(G/C)GTTA	404	10.5	-	Petunia hybrida	MYB binding site involved in flavonoid biosynthetic genes regulation
SiSAUR63	G-box	TACGTG	1813	6	-	Arabidopsis thaliana	Light responsiveness
SiSAUR63	G-box	CACGTC	1996	6	+	Zea mays	Light responsiveness
SiSAUR63	GTGGC-motif	GATTCTGTGGC	1830	10	-	Spinacia oleracea	Light responsiveness
SiSAUR63	O2-site	GATGACATGG	256	9	-	Zea mays	Zein metabolism regulation
SiSAUR63	O2-site	GATGACATGG	647	9	+	Zea mays	Zein metabolism regulation
SiSAUR63	TGACG-motif	TGACG	1744	5	-	Hordeum vulgare	MeJA-responsiveness
SiSAUR63	CGTCA-motif	CGTCA	1744	5	+	Hordeum vulgare	MeJA-responsiveness
SiSAUR63	Box II	ACACGTTGT	1156	9	+	Sinapis alba	Light responsiveness
SiSAUR63	G-Box	CACGTT	1157	6	+	Pisum sativum	Light responsiveness
SiSAUR63	G-Box	CACGTT	1179	6	-	Pisum sativum	Light responsiveness
SiSAUR63	G-Box	CACGTT	1478	6	+	Pisum sativum	Light responsiveness
SiSAUR63	RY-element	CATGCATG	201	8	+	Helianthus annuus	Seed-specific regulation
SiSAUR63	Box 4	ATTAAT	1708	6	-	Petroselinum crispum	Light responsiveness
SiSAUR63	LTR	CCGAAA	740	6	-	Hordeum vulgare	Low-temperature responsiveness
SiSAUR63	ABRE	ACGTG	1157	5	-	Arabidopsis thaliana	Abscisic acid responsiveness
SiSAUR63	ABRE	ACGTG	1180	5	+	Arabidopsis thaliana	Abscisic acid responsiveness
SiSAUR63	ABRE	ACGTG	1478	5	-	Arabidopsis thaliana	Abscisic acid responsiveness
SiSAUR63	ABRE	ACGTG	1813	5	-	Arabidopsis thaliana	Abscisic acid responsiveness
SiSAUR63	ABRE	ACGTG	1996	5	-	Arabidopsis thaliana	Abscisic acid responsiveness
SiSAUR63	TATC-box	TATCCCA	299	7	+	Oryza sativa	Gibberellin-responsiveness
SiSAUR63	I-box	TAGATAACC	415	9	+	Pisum sativum	Light responsiveness
SiSAUR63	Sp1	GGGCGG	316	6	+	Oryza sativa	Light responsiveness
SiSAUR63	Sp1	GGGCGG	1844	6	-	Oryza sativa	Light responsiveness
SiSAUR63	MBS	CAACTG	22	6	-	Arabidopsis thaliana	MYB binding site involved in drought-inducibility
SiSAUR64	CGTCA-motif	CGTCA	1565	5	-	Hordeum vulgare	MeJA-responsiveness
SiSAUR64	CGTCA-motif	CGTCA	1703	5	-	Hordeum vulgare	MeJA-responsiveness
SiSAUR64	G-Box	CACGTG	1807	6	-	Pisum sativum	Light responsiveness
SiSAUR64	TGA-element	AACGAC	1589	6	+	Brassica oleracea	Auxin responsiveness
SiSAUR64	MBS	CAACTG	1785	6	+	Arabidopsis thaliana	MYB binding site involved in drought-inducibility
SiSAUR64	GATA-motif	GATAGGA	914	7	+	Arabidopsis thaliana	Light responsiveness
SiSAUR64	GATA-motif	GATAGGG	1060	7	+	Pisum sativum	Light responsiveness
SiSAUR64	GATA-motif	GATAGGA	1094	7	+	Arabidopsis thaliana	Light responsiveness
SiSAUR64	ABRE	ACGTG	1599	5	+	Arabidopsis thaliana	Abscisic acid responsiveness
SiSAUR64	ABRE	CACGTG	1807	6	-	Arabidopsis thaliana	Abscisic acid responsiveness
SiSAUR64	ABRE	ACGTG	1808	5	+	Arabidopsis thaliana	Abscisic acid responsiveness
SiSAUR64	ABRE	ACGTG	1907	5	-	Arabidopsis thaliana	Abscisic acid responsiveness
SiSAUR64	TGACG-motif	TGACG	1565	5	+	Hordeum vulgare	MeJA-responsiveness
SiSAUR64	TGACG-motif	TGACG	1703	5	+	Hordeum vulgare	MeJA-responsiveness
SiSAUR64	G-box	CACGAC	846	6	+	Zea mays	Light responsiveness
SiSAUR64	G-box	TACGTG	1598	6	+	Arabidopsis thaliana	Light responsiveness
SiSAUR64	G-box	GCCACGTGGA	1805	9	-	Arabidopsis thaliana	Light responsiveness
SiSAUR64	G-box	CACGTG	1807	6	-	Arabidopsis thaliana	Light responsiveness
SiSAUR64	G-box	CACGTC	1907	6	+	Zea mays	Light responsiveness
SiSAUR64	ACE	GACACGTATG	1623	9	+	Petroselinum crispum	Light responsiveness
SiSAUR64	ACE	GCGACGTACC	1631	9	-	Petroselinum crispum	Light responsiveness
SiSAUR64	TCA-element	CCATCTTTTT	1648	9	-	Nicotiana tabacum	Salicylic acid responsiveness
SiSAUR65	GT1-motif	GGTTAA	1728	6	-	Arabidopsis thaliana	Light responsiveness
SiSAUR65	TCCC-motif	TCTCCCT	518	7	-	Spinacia oleracea	Light responsiveness
SiSAUR65	TCCC-motif	TCTCCCT	820	7	-	Spinacia oleracea	Light responsiveness
SiSAUR65	TC-rich repeats	GTTTTCTTAC	1120	9	-	Nicotiana tabacum	Stress responsiveness
SiSAUR65	AE-box	AGAAACTT	421	8	+	Arabidopsis thaliana	Light responsiveness
SiSAUR65	TCT-motif	TCTTAC	67	6	-	Arabidopsis thaliana	Light responsiveness
SiSAUR65	ACE	CTAACGTATT	926	9	+	Petroselinum crispum	Light responsiveness
SiSAUR65	TGA-box	TGACGTAA	63	8	+	Glycine max	Auxin responsiveness
SiSAUR65	GCN4_motif	TGAGTCA	248	7	-	Oryza sativa	Endosperm expression
SiSAUR65	O2-site	GATGACATGG	152	9	+	Zea mays	Zein metabolism regulation
SiSAUR65	O2-site	GATGACATGG	1454	9	+	Zea mays	Zein metabolism regulation
SiSAUR65	TGACG-motif	TGACG	63	5	+	Hordeum vulgare	MeJA-responsiveness
SiSAUR65	TGACG-motif	TGACG	112	5	+	Hordeum vulgare	MeJA-responsiveness
SiSAUR65	TGACG-motif	TGACG	694	5	-	Hordeum vulgare	MeJA-responsiveness
SiSAUR65	RY-element	CATGCATG	534	8	+	Helianthus annuus	Seed-specific regulation
SiSAUR65	RY-element	CATGCATG	1310	8	-	Helianthus annuus	Seed-specific regulation
SiSAUR65	CGTCA-motif	CGTCA	63	5	-	Hordeum vulgare	MeJA-responsiveness
SiSAUR65	CGTCA-motif	CGTCA	112	5	-	Hordeum vulgare	MeJA-responsiveness
SiSAUR65	CGTCA-motif	CGTCA	694	5	+	Hordeum vulgare	MeJA-responsiveness
SiSAUR65	TGA-element	AACGAC	1468	6	+	Brassica oleracea	Auxin responsiveness
SiSAUR65	MBS	CAACTG	453	6	-	Arabidopsis thaliana	MYB binding site involved in drought-inducibility
SiSAUR65	MBS	CAACTG	910	6	+	Arabidopsis thaliana	MYB binding site involved in drought-inducibility
SiSAUR65	MBS	CAACTG	1408	6	-	Arabidopsis thaliana	MYB binding site involved in drought-inducibility
SiSAUR65	MBS	CAACTG	1542	6	+	Arabidopsis thaliana	MYB binding site involved in drought-inducibility
SiSAUR65	MBS	CAACTG	1956	6	-	Arabidopsis thaliana	MYB binding site involved in drought-inducibility
SiSAUR66	GATT-motif	CTCCTGATTAGC	594	11	-	Zea mays	Light responsiveness
SiSAUR66	GATT-motif	CTCCTGATTAGC	813	11	+	Zea mays	Light responsiveness
SiSAUR66	GATT-motif	CTCCTGATTGGA	1735	11	-	Oryza sativa	Light responsiveness
SiSAUR66	TCA-element	CCATCTTTTT	90	9	-	Nicotiana tabacum	Salicylic acid responsiveness
SiSAUR66	TGACG-motif	TGACG	129	5	+	Hordeum vulgare	MeJA-responsiveness
SiSAUR66	TGACG-motif	TGACG	841	5	+	Hordeum vulgare	MeJA-responsiveness
SiSAUR66	TGACG-motif	TGACG	1511	5	-	Hordeum vulgare	MeJA-responsiveness
SiSAUR66	G-box	TACGTG	1160	6	-	Arabidopsis thaliana	Light responsiveness
SiSAUR66	G-box	TACGTG	1224	6	-	Arabidopsis thaliana	Light responsiveness
SiSAUR66	G-box	TACGTG	1489	6	+	Arabidopsis thaliana	Light responsiveness
SiSAUR66	G-Box	CACGTT	576	6	+	Pisum sativum	Light responsiveness
SiSAUR66	CGTCA-motif	CGTCA	129	5	-	Hordeum vulgare	MeJA-responsiveness
SiSAUR66	CGTCA-motif	CGTCA	841	5	-	Hordeum vulgare	MeJA-responsiveness
SiSAUR66	CGTCA-motif	CGTCA	1511	5	+	Hordeum vulgare	MeJA-responsiveness
SiSAUR66	Box 4	ATTAAT	680	6	+	Petroselinum crispum	Light responsiveness
SiSAUR66	LTR	CCGAAA	1366	6	+	Hordeum vulgare	Low-temperature responsiveness
SiSAUR66	ABRE	ACGTG	576	5	-	Arabidopsis thaliana	Abscisic acid responsiveness
SiSAUR66	ABRE	ACGTG	1160	5	-	Arabidopsis thaliana	Abscisic acid responsiveness
SiSAUR66	ABRE	ACGTG	1224	5	-	Arabidopsis thaliana	Abscisic acid responsiveness
SiSAUR66	ABRE	TACGGTC	1265	7	-	Arabidopsis thaliana	Abscisic acid responsiveness
SiSAUR66	ABRE	ACGTG	1490	5	+	Arabidopsis thaliana	Abscisic acid responsiveness
SiSAUR66	TGA-element	AACGAC	1412	6	-	Brassica oleracea	Auxin responsiveness
SiSAUR66	Sp1	GGGCGG	108	6	+	Oryza sativa	Light responsiveness
SiSAUR67	circadian	CAAAGATATC	227	9	-	Lycopersicon esculentum	Circadian control
SiSAUR67	O2-site	GATGATGTGG	1879	9	-	Zea mays	Zein metabolism regulation
SiSAUR67	TGACG-motif	TGACG	1925	5	-	Hordeum vulgare	MeJA-responsiveness
SiSAUR67	G-box	TACGTG	450	6	+	Arabidopsis thaliana	Light responsiveness
SiSAUR67	G-box	CACGTC	1257	6	+	Zea mays	Light responsiveness
SiSAUR67	G-box	CACGAC	1581	6	-	Zea mays	Light responsiveness
SiSAUR67	G-box	CACGAC	1748	6	+	Zea mays	Light responsiveness
SiSAUR67	GA-motif	ATAGATAA	1096	8	-	Arabidopsis thaliana	Light responsiveness
SiSAUR67	MRE	AACCTAA	96	7	+	Petroselinum crispum	MYB binding site involved in light responsiveness
SiSAUR67	ABRE	GCCGCGTGGC	209	9	+	Oryza sativa	Abscisic acid responsiveness
SiSAUR67	ABRE	ACGTG	451	5	+	Arabidopsis thaliana	Abscisic acid responsiveness
SiSAUR67	ABRE	ACGTG	1257	5	-	Arabidopsis thaliana	Abscisic acid responsiveness
SiSAUR67	GATA-motif	GATAGGA	460	7	+	Arabidopsis thaliana	Light responsiveness
SiSAUR67	GATA-motif	GATAGGA	1721	7	-	Arabidopsis thaliana	Light responsiveness
SiSAUR67	TGA-element	AACGAC	865	6	+	Brassica oleracea	Auxin responsiveness
SiSAUR67	TGA-element	AACGAC	1041	6	-	Brassica oleracea	Auxin responsiveness
SiSAUR67	Sp1	GGGCGG	1829	6	-	Oryza sativa	Light responsiveness
SiSAUR67	CGTCA-motif	CGTCA	1925	5	+	Hordeum vulgare	MeJA-responsiveness
SiSAUR67	Box 4	ATTAAT	1156	6	-	Petroselinum crispum	Light responsiveness
SiSAUR68	ACE	GACACGTATG	351	9	-	Petroselinum crispum	Light responsiveness
SiSAUR68	G-box	CACGAC	1002	6	+	Zea mays	Light responsiveness
SiSAUR68	O2-site	GATGATGTGG	158	9	+	Zea mays	Zein metabolism regulation
SiSAUR68	TGACG-motif	TGACG	370	5	+	Hordeum vulgare	MeJA-responsiveness
SiSAUR68	TGACG-motif	TGACG	773	5	-	Hordeum vulgare	MeJA-responsiveness
SiSAUR68	TGACG-motif	TGACG	874	5	+	Hordeum vulgare	MeJA-responsiveness
SiSAUR68	TGACG-motif	TGACG	1487	5	-	Hordeum vulgare	MeJA-responsiveness
SiSAUR68	TGACG-motif	TGACG	1596	5	-	Hordeum vulgare	MeJA-responsiveness
SiSAUR68	AE-box	AGAAACAA	46	8	-	Arabidopsis thaliana	Light responsiveness
SiSAUR68	TC-rich repeats	GTTTTCTTAC	650	9	+	Nicotiana tabacum	Stress responsiveness
SiSAUR68	TC-rich repeats	GTTTTCTTAC	711	9	+	Nicotiana tabacum	Stress responsiveness
SiSAUR68	TCCC-motif	TCTCCCT	1571	7	-	Spinacia oleracea	Light responsiveness
SiSAUR68	TCCC-motif	TCTCCCT	1970	7	+	Spinacia oleracea	Light responsiveness
SiSAUR68	TCT-motif	TCTTAC	654	6	+	Arabidopsis thaliana	Light responsiveness
SiSAUR68	TCT-motif	TCTTAC	715	6	+	Arabidopsis thaliana	Light responsiveness
SiSAUR68	ABRE	GCAACGTGTC	198	9	-	Hordeum vulgare	Abscisic acid responsiveness
SiSAUR68	ABRE	ACGTG	200	5	-	Arabidopsis thaliana	Abscisic acid responsiveness
SiSAUR68	ABRE	ACGTG	1205	5	+	Arabidopsis thaliana	Abscisic acid responsiveness
SiSAUR68	ABRE	GCCGCGTGGC	1699	9	-	Oryza sativa	Abscisic acid responsiveness
SiSAUR68	ABRE	TACGGTC	1798	7	+	Arabidopsis thaliana	Abscisic acid responsiveness
SiSAUR68	MBS	CAACTG	1612	6	+	Arabidopsis thaliana	MYB binding site involved in drought-inducibility
SiSAUR68	Sp1	GGGCGG	1872	6	-	Oryza sativa	Light responsiveness
SiSAUR68	TGA-element	AACGAC	1026	6	+	Brassica oleracea	Auxin responsiveness
SiSAUR68	G-Box	CACGTT	200	6	+	Pisum sativum	Light responsiveness
SiSAUR68	G-Box	CACGTT	1204	6	-	Pisum sativum	Light responsiveness
SiSAUR68	Box II	TGGTAATAA	429	9	-	Solanum tuberosum	Light responsiveness
SiSAUR68	CGTCA-motif	CGTCA	370	5	-	Hordeum vulgare	MeJA-responsiveness
SiSAUR68	CGTCA-motif	CGTCA	773	5	+	Hordeum vulgare	MeJA-responsiveness
SiSAUR68	CGTCA-motif	CGTCA	874	5	-	Hordeum vulgare	MeJA-responsiveness
SiSAUR68	CGTCA-motif	CGTCA	1487	5	+	Hordeum vulgare	MeJA-responsiveness
SiSAUR68	CGTCA-motif	CGTCA	1596	5	+	Hordeum vulgare	MeJA-responsiveness
SiSAUR68	LTR	CCGAAA	1352	6	-	Hordeum vulgare	Low-temperature responsiveness
SiSAUR68	Box 4	ATTAAT	612	6	+	Petroselinum crispum	Light responsiveness
SiSAUR69	TCCC-motif	TCTCCCT	852	7	+	Spinacia oleracea	Light responsiveness
SiSAUR69	GT1-motif	GGTTAAT	232	7	+	Avena sativa	Light responsiveness
SiSAUR69	ACE	CTAACGTATT	271	9	-	Petroselinum crispum	Light responsiveness
SiSAUR69	ACE	GACACGTATG	1519	9	-	Petroselinum crispum	Light responsiveness
SiSAUR69	G-box	TACGTG	1521	6	+	Arabidopsis thaliana	Light responsiveness
SiSAUR69	TGACG-motif	TGACG	802	5	-	Hordeum vulgare	MeJA-responsiveness
SiSAUR69	TGACG-motif	TGACG	1353	5	+	Hordeum vulgare	MeJA-responsiveness
SiSAUR69	O2-site	GATGATGTGG	1235	9	-	Zea mays	Zein metabolism regulation
SiSAUR69	GCN4_motif	TGAGTCA	549	7	-	Oryza sativa	Endosperm expression
SiSAUR69	CGTCA-motif	CGTCA	802	5	+	Hordeum vulgare	MeJA-responsiveness
SiSAUR69	CGTCA-motif	CGTCA	1353	5	-	Hordeum vulgare	MeJA-responsiveness
SiSAUR69	Box 4	ATTAAT	52	6	+	Petroselinum crispum	Light responsiveness
SiSAUR69	Box 4	ATTAAT	258	6	+	Petroselinum crispum	Light responsiveness
SiSAUR69	Box 4	ATTAAT	948	6	+	Petroselinum crispum	Light responsiveness
SiSAUR69	ABRE	GACACGTACGT	1518	10	-	Oryza sativa	Abscisic acid responsiveness
SiSAUR69	ABRE	CGCACGTGTC	1519	9	+	Hordeum vulgare	Abscisic acid responsiveness
SiSAUR69	ABRE	TACGTGTC	1521	8	+	Oryza sativa	Abscisic acid responsiveness
SiSAUR69	ABRE	ACGTG	1522	5	+	Arabidopsis thaliana	Abscisic acid responsiveness
SiSAUR69	I-box	cCATATCCAAT	871	10	+	Flaveria trinervia	Light responsiveness
SiSAUR69	Sp1	GGGCGG	1397	6	-	Oryza sativa	Light responsiveness
SiSAUR69	Sp1	GGGCGG	1533	6	-	Oryza sativa	Light responsiveness
SiSAUR70	TC-rich repeats	GTTTTCTTAC	374	9	+	Nicotiana tabacum	Stress responsiveness
SiSAUR70	TC-rich repeats	GTTTTCTTAC	408	9	+	Nicotiana tabacum	Stress responsiveness
SiSAUR70	TC-rich repeats	ATTCTCTAAC	946	9	+	Nicotiana tabacum	Stress responsiveness
SiSAUR70	AT1-motif	AATTATTTTTTATT	1075	13	+	Solanum tuberosum	Light responsiveness
SiSAUR70	GT1-motif	GGTTAAT	1304	7	+	Avena sativa	Light responsiveness
SiSAUR70	GA-motif	ATAGATAA	345	8	+	Arabidopsis thaliana	Light responsiveness
SiSAUR70	GA-motif	ATAGATAA	1257	8	+	Arabidopsis thaliana	Light responsiveness
SiSAUR70	G-box	TACGTG	463	6	+	Arabidopsis thaliana	Light responsiveness
SiSAUR70	G-box	CACGAC	1534	6	+	Zea mays	Light responsiveness
SiSAUR70	G-box	TACGTG	1821	6	-	Arabidopsis thaliana	Light responsiveness
SiSAUR70	CGTCA-motif	CGTCA	177	5	+	Hordeum vulgare	MeJA-responsiveness
SiSAUR70	CGTCA-motif	CGTCA	1912	5	+	Hordeum vulgare	MeJA-responsiveness
SiSAUR70	G-Box	TCCACATGGCA	727	10	-	Triticum aestivum	Light responsiveness
SiSAUR70	G-Box	CACGTT	1383	6	-	Pisum sativum	Light responsiveness
SiSAUR70	G-Box	CACGTT	1689	6	-	Pisum sativum	Light responsiveness
SiSAUR70	Box 4	ATTAAT	620	6	+	Petroselinum crispum	Light responsiveness
SiSAUR70	Box 4	ATTAAT	1334	6	-	Petroselinum crispum	Light responsiveness
SiSAUR70	ABRE	ACGTG	464	5	+	Arabidopsis thaliana	Abscisic acid responsiveness
SiSAUR70	ABRE	ACGTG	1384	5	+	Arabidopsis thaliana	Abscisic acid responsiveness
SiSAUR70	ABRE	TACGGTC	1641	7	-	Arabidopsis thaliana	Abscisic acid responsiveness
SiSAUR70	ABRE	GACACGTGGC	1687	9	+	Triticum aestivum	Abscisic acid responsiveness
SiSAUR70	ABRE	ACGTG	1690	5	+	Arabidopsis thaliana	Abscisic acid responsiveness
SiSAUR70	ABRE	CGTACGTGCA	1819	9	-	Hordeum vulgare	Abscisic acid responsiveness
SiSAUR70	ABRE	ACGTG	1821	5	-	Arabidopsis thaliana	Abscisic acid responsiveness
SiSAUR70	Sp1	GGGCGG	27	6	-	Oryza sativa	Light responsiveness
SiSAUR70	Sp1	GGGCGG	51	6	-	Oryza sativa	Light responsiveness
SiSAUR70	Sp1	GGGCGG	148	6	-	Oryza sativa	Light responsiveness
SiSAUR70	MRE	AACCTAA	1301	7	-	Petroselinum crispum	MYB binding site involved in light responsiveness
SiSAUR70	TCT-motif	TCTTAC	1448	6	+	Arabidopsis thaliana	Light responsiveness
SiSAUR70	TGACG-motif	TGACG	177	5	-	Hordeum vulgare	MeJA-responsiveness
SiSAUR70	TGACG-motif	TGACG	1912	5	-	Hordeum vulgare	MeJA-responsiveness
SiSAUR70	O2-site	GATGACATGG	1667	9	-	Zea mays	Zein metabolism regulation
SiSAUR70	LTR	CCGAAA	1685	6	+	Hordeum vulgare	Low-temperature responsiveness
SiSAUR70	GATA-motif	GATAGGA	886	7	+	Arabidopsis thaliana	Light responsiveness
SiSAUR71	AT1-motif	AATTATTTTTTATT	1342	13	-	Solanum tuberosum	Light responsiveness
SiSAUR71	ACE	CTAACGTATT	1407	9	-	Petroselinum crispum	Light responsiveness
SiSAUR71	TGACG-motif	TGACG	760	5	+	Hordeum vulgare	MeJA-responsiveness
SiSAUR71	GTGGC-motif	CAGCGTGTGGC	433	10	+	Hordeum vulgare	Light responsiveness
SiSAUR71	G-box	CACGAC	504	6	-	Zea mays	Light responsiveness
SiSAUR71	G-box	CACGTC	546	6	-	Zea mays	Light responsiveness
SiSAUR71	G-box	CACGTC	1220	6	+	Zea mays	Light responsiveness
SiSAUR71	G-box	GCCACGTGGA	1656	9	+	Arabidopsis thaliana	Light responsiveness
SiSAUR71	G-box	CACGTC	1658	6	+	Zea mays	Light responsiveness
SiSAUR71	G-Box	CACGTT	1409	6	+	Pisum sativum	Light responsiveness
SiSAUR71	CGTCA-motif	CGTCA	760	5	-	Hordeum vulgare	MeJA-responsiveness
SiSAUR71	LTR	CCGAAA	1716	6	+	Hordeum vulgare	Low-temperature responsiveness
SiSAUR71	GATA-motif	GATAGGG	19	7	+	Pisum sativum	Light responsiveness
SiSAUR71	ABRE	ACGTG	547	5	+	Arabidopsis thaliana	Abscisic acid responsiveness
SiSAUR71	ABRE	TACGGTC	1157	7	-	Arabidopsis thaliana	Abscisic acid responsiveness
SiSAUR71	ABRE	ACGTG	1220	5	-	Arabidopsis thaliana	Abscisic acid responsiveness
SiSAUR71	ABRE	ACGTG	1409	5	-	Arabidopsis thaliana	Abscisic acid responsiveness
SiSAUR71	ABRE	ACGTG	1658	5	-	Arabidopsis thaliana	Abscisic acid responsiveness
SiSAUR71	ABRE	GCCGCGTGGC	1775	9	-	Oryza sativa	Abscisic acid responsiveness
SiSAUR71	AuxRR-core	GGTCCAT	113	7	-	Nicotiana tabacum	Auxin responsiveness
SiSAUR71	TGA-element	AACGAC	578	6	-	Brassica oleracea	Auxin responsiveness
SiSAUR71	TGA-element	AACGAC	1934	6	+	Brassica oleracea	Auxin responsiveness
SiSAUR71	Sp1	GGGCGG	425	6	+	Oryza sativa	Light responsiveness
SiSAUR71	Sp1	GGGCGG	451	6	-	Oryza sativa	Light responsiveness
SiSAUR71	Sp1	GGGCGG	586	6	+	Oryza sativa	Light responsiveness
SiSAUR71	Sp1	GGGCGG	674	6	+	Oryza sativa	Light responsiveness
SiSAUR72	GT1-motif	GGTTAA	761	6	-	Arabidopsis thaliana	Light responsiveness
SiSAUR72	AE-box	AGAAACAA	613	8	+	Arabidopsis thaliana	Light responsiveness
SiSAUR72	TCA-element	CCATCTTTTT	532	9	-	Nicotiana tabacum	Salicylic acid responsiveness
SiSAUR72	L-box	ATCCCACCTAC	508	10	-	Petroselinum crispum	Light responsiveness
SiSAUR72	G-box	CACGAC	137	6	-	Zea mays	Light responsiveness
SiSAUR72	G-box	CACGAC	678	6	-	Zea mays	Light responsiveness
SiSAUR72	G-box	CACGAC	1552	6	+	Zea mays	Light responsiveness
SiSAUR72	G-box	CACGAC	1604	6	+	Zea mays	Light responsiveness
SiSAUR72	G-box	TACGTG	1751	6	+	Arabidopsis thaliana	Light responsiveness
SiSAUR72	G-box	CACGAC	1919	6	-	Zea mays	Light responsiveness
SiSAUR72	CGTCA-motif	CGTCA	490	5	+	Hordeum vulgare	MeJA-responsiveness
SiSAUR72	CGTCA-motif	CGTCA	1627	5	+	Hordeum vulgare	MeJA-responsiveness
SiSAUR72	ABRE	CGCACGTGTC	671	9	+	Hordeum vulgare	Abscisic acid responsiveness
SiSAUR72	ABRE	CGTACGTGCA	1749	10	+	Hordeum vulgare	Abscisic acid responsiveness
SiSAUR72	ABRE	ACGTG	1752	5	+	Arabidopsis thaliana	Abscisic acid responsiveness
SiSAUR72	ABRE	CGTACGTGCA	1897	9	+	Hordeum vulgare	Abscisic acid responsiveness
SiSAUR72	ATC-motif	AGTAATCT	1008	8	-	Spinacia oleracea	Light responsiveness
SiSAUR72	I-box	AGATAAGG	375	8	+	Triticum aestivum	Light responsiveness
SiSAUR72	I-box	gGATAAGGTG	578	9	-	Zea mays	Light responsiveness
SiSAUR72	Sp1	GGGCGG	103	6	+	Oryza sativa	Light responsiveness
SiSAUR72	Sp1	GGGCGG	129	6	+	Oryza sativa	Light responsiveness
SiSAUR72	Sp1	GGGCGG	1299	6	-	Oryza sativa	Light responsiveness
SiSAUR72	Sp1	GGGCGG	1588	6	-	Oryza sativa	Light responsiveness
SiSAUR72	TCT-motif	TCTTAC	955	6	-	Arabidopsis thaliana	Light responsiveness
SiSAUR72	O2-site	GATGA(C/T)(A/G)TG(A/G)	518	8	-	Zea mays	Zein metabolism regulation
SiSAUR72	O2-site	GATGATGTGG	1240	9	-	Zea mays	Zein metabolism regulation
SiSAUR72	TGACG-motif	TGACG	490	5	-	Hordeum vulgare	MeJA-responsiveness
SiSAUR72	TGACG-motif	TGACG	1627	5	-	Hordeum vulgare	MeJA-responsiveness
SiSAUR72	LTR	CCGAAA	850	6	+	Hordeum vulgare	Low-temperature responsiveness
SiSAUR72	LTR	CCGAAA	985	6	+	Hordeum vulgare	Low-temperature responsiveness
SiSAUR72	TATC-box	TATCCCA	549	7	+	Oryza sativa	Gibberellin-responsiveness
SiSAUR72	GATA-motif	GATAGGA	546	7	-	Arabidopsis thaliana	Light responsiveness
SiSAUR72	TGA-element	AACGAC	1981	6	-	Brassica oleracea	Auxin responsiveness
SiSAUR72	MBS	CAACTG	1200	6	+	Arabidopsis thaliana	MYB binding site involved in drought-inducibility
SiSAUR72	MBS	CAACTG	1707	6	+	Arabidopsis thaliana	MYB binding site involved in drought-inducibility
