# Supplementary material for: Genome-wide identification and expression analysis of the SAUR gene family in foxtail millet (Setaria italica L.)
Source: BMC Plant Biol. 2023 Jan 14;23:31. doi: 10.1186/s12870-023-04055-8 (PMC9840322; doi:10.1186/s12870-023-04055-8)
Supplement: Supplementary file 6 — Additional file 6: Table S6. Nine pairs of segmental duplicates in the S. italica SAUR genes. [file 12870_2023_4055_MOESM6_ESM.xlsx]

## Sheet: Sheet1
Table S6 Nine pairs of segmental duplicates in the S. italica SAUR genes.
Gene Name	Gene ID	Chr	Subfamily		Gene Name	Gene ID	Subfamily	Chr
SiSAUR30	SETIT_003199mg	V	GroupIII	==	SiSAUR44	SETIT_032625mg	GroupIII	II
SiSAUR30	SETIT_003199mg	V	GroupIII	==	SiSAUR21	SETIT_015757mg	GroupIII	VI
SiSAUR41	SETIT_025158mg	III	GroupIII	==	SiSAUR2	SETIT_040192mg	GroupIII	IX
SiSAUR42	SETIT_031367mg	II	GroupIII	==	SiSAUR18	SETIT_015405mg	GroupIII	VI
SiSAUR43	SETIT_031255mg	II	GroupIII	==	SiSAUR31	SETIT_007390mg	GroupIII	IV
SiSAUR64	SETIT_019300mg	I	GroupIII	==	SiSAUR34	SETIT_007494mg	GroupIII	IV
SiSAUR65	SETIT_019196mg	I	GroupIII	==	SiSAUR33	SETIT_007457mg	GroupIII	IV
SiSAUR66	SETIT_019067mg	I	GroupIII	==	SiSAUR32	SETIT_008664mg	GroupIII	IV
SiSAUR69	SETIT_018569mg	I	GroupIII	==	SiSAUR10	SETIT_011872mg	GroupIII	VII
