# Supplementary material for: Genome-wide identification and expression analysis of the SAUR gene family in foxtail millet (Setaria italica L.)
Source: BMC Plant Biol. 2023 Jan 14;23:31. doi: 10.1186/s12870-023-04055-8 (PMC9840322; doi:10.1186/s12870-023-04055-8)
Supplement: Supplementary file 7 — Additional file 7: Table S7. One-to-oneorthologous relationships between Setaria italica and Solanum lycopersicum. [file 12870_2023_4055_MOESM7_ESM.xlsx]

## Sheet: Setaria italica-At
Table S7 One-to-one orthologous relationships between Setaria italica and Arabidopsis thaliana
SiSAUR Gene Name	SiSAUR Gene ID	Chr		AtSAUR Gene ID	Chr
SiSAUR42	SETIT_031367mg	ChrII	==	AT1G72430.1	Chr1
SiSAUR55	SETIT_033091mg	ChrII	==	AT1G76190.1	Chr1
SiSAUR42	SETIT_031367mg	ChrII	==	AT5G20820.1	Chr5
SiSAUR21	SETIT_015757mg	ChrVI	==	AT5G50760.1	Chr5

## Sheet: Setaria italica-Os
Table S7 One-to-one orthologous relationships between Setaria italica and Oryza sativa
SiSAUR Gene Name	SiSAUR Gene ID	Chr		OsSAUR Gene ID	Chr
SiSAUR64	SETIT_019300mg	ChrI	==	Os06t0671150-00	Chr6
SiSAUR69	SETIT_018569mg	ChrI	==	Os02t0512000-01	Chr2
SiSAUR71	SETIT_018381mg	ChrI	==	Os02t0643800-01	Chr2
SiSAUR72	SETIT_018749mg	ChrI	==	Os02t0769100-01	Chr2
SiSAUR42	SETIT_031367mg	ChrII	==	Os09t0437100-00	Chr9
SiSAUR43	SETIT_031255mg	ChrII	==	Os09t0437400-00	Chr9
SiSAUR44	SETIT_032625mg	ChrII	==	Os01t0924966-00	Chr1
SiSAUR44	SETIT_032625mg	ChrII	==	Os08t0534300-00	Chr8
SiSAUR47	SETIT_031411mg	ChrII	==	Os09t0546700-00	Chr9
SiSAUR32	SETIT_008664mg	ChrIV	==	Os02t0143300-00	Chr2
SiSAUR32	SETIT_008664mg	ChrIV	==	Os06t0701900-00	Chr6
SiSAUR33	SETIT_007457mg	ChrIV	==	Os02t0143400-00	Chr2
SiSAUR18	SETIT_015405mg	ChrVI	==	Os08t0452500-01	Chr8
SiSAUR11	SETIT_011299mg	ChrVII	==	Os04t0517900-01	Chr4
SiSAUR12	SETIT_011170mg	ChrVII	==	Os04t0608300-01	Chr4
SiSAUR1	SETIT_038606mg	ChrIX	==	Os03t0780350-00	Chr3
SiSAUR2	SETIT_040192mg	ChrIX	==	Os03t0660300-00	Chr3
SiSAUR4	SETIT_038081mg	ChrIX	==	Os03t0170100-00	Chr3

## Sheet: Setaria italica-Zm
Table S7 One-to-one orthologous relationships between Setaria italicaand Zea mays
SiSAUR Gene Name	SiSAUR Gene ID	Chr		ZmSAUR Gene ID	Chr
SiSAUR64	SETIT_019300mg	ChrI	==	Zm00001eb207400_T001	Chr4
SiSAUR65	SETIT_019196mg	ChrI	==	Zm00001eb208090_T001	Chr4
SiSAUR66	SETIT_019067mg	ChrI	==	Zm00001eb227020_T001	Chr5
SiSAUR69	SETIT_018569mg	ChrI	==	Zm00001eb241870_T001	Chr5
SiSAUR70	SETIT_020054mg	ChrI	==	Zm00001eb185010_T001	Chr4
SiSAUR71	SETIT_018381mg	ChrI	==	Zm00001eb186060_T001	Chr4
SiSAUR72	SETIT_018749mg	ChrI	==	Zm00001eb256180_T001	Chr5
SiSAUR42	SETIT_031367mg	ChrII	==	Zm00001eb100000_T001	Chr2
SiSAUR43	SETIT_031255mg	ChrII	==	Zm00001eb100010_T002	Chr2
SiSAUR44	SETIT_032625mg	ChrII	==	Zm00001eb102510_T001	Chr2
SiSAUR47	SETIT_031411mg	ChrII	==	Zm00001eb104090_T001	Chr2
SiSAUR63	SETIT_033195mg	ChrII	==	Zm00001eb321140_T001	Chr7
SiSAUR36	SETIT_025068mg	ChrIII	==	Zm00001eb067390_T001	Chr2
SiSAUR38	SETIT_023607mg	ChrIII	==	Zm00001eb135850_T001	Chr3
SiSAUR39	SETIT_023684mg	ChrIII	==	Zm00001eb052600_T001	Chr1
SiSAUR40	SETIT_024945mg	ChrIII	==	Zm00001eb052570_T001	Chr1
SiSAUR41	SETIT_025158mg	ChrIII	==	Zm00001eb218030_T001	Chr5
SiSAUR31	SETIT_007390mg	ChrIV	==	Zm00001eb374060_T001	Chr9
SiSAUR32	SETIT_008664mg	ChrIV	==	Zm00001eb227020_T001	Chr5
SiSAUR33	SETIT_007457mg	ChrIV	==	Zm00001eb208090_T001	Chr4
SiSAUR34	SETIT_007494mg	ChrIV	==	Zm00001eb207400_T001	Chr4
SiSAUR35	SETIT_007491mg	ChrIV	==	Zm00001eb227970_T001	Chr5
SiSAUR27	SETIT_004732mg	ChrV	==	Zm00001eb160690_T001	Chr3
SiSAUR30	SETIT_003199mg	ChrV	==	Zm00001eb142840_T001	Chr3
SiSAUR17	SETIT_014734mg	ChrVI	==	Zm00001eb173630_T001	Chr4
SiSAUR18	SETIT_015405mg	ChrVI	==	Zm00001eb100000_T001	Chr2
SiSAUR21	SETIT_015757mg	ChrVI	==	Zm00001eb102510_T001	Chr2
SiSAUR10	SETIT_011872mg	ChrVII	==	Zm00001eb241870_T001	Chr5
SiSAUR11	SETIT_011299mg	ChrVII	==	Zm00001eb077260_T001	Chr2
SiSAUR12	SETIT_011170mg	ChrVII	==	Zm00001eb071310_T001	Chr2
SiSAUR14	SETIT_012214mg	ChrVII	==	Zm00001eb070620_T001	Chr2
SiSAUR1	SETIT_038606mg	ChrIX	==	Zm00001eb213640_T001	Chr5
SiSAUR2	SETIT_040192mg	ChrIX	==	Zm00001eb052570_T001	Chr1
SiSAUR3	SETIT_040097mg	ChrIX	==	Zm00001eb043760_T001	Chr1
SiSAUR4	SETIT_038081mg	ChrIX	==	Zm00001eb402290_T001	Chr9

## Sheet: Setaria italica-Sb
Table S7 One-to-one orthologous relationships between Setaria italica and Sorghum bicolor
SiSAUR Gene Name	SiSAUR Gene ID	Chr		SbSAUR Gene ID	Chr
SiSAUR1	SETIT_038606mg	ChrIX	==	EER93356	Chr1
SiSAUR2	SETIT_040192mg	ChrIX	==	KXG37888	Chr1
SiSAUR4	SETIT_038081mg	ChrIX	==	EER92784	Chr1
SiSAUR10	SETIT_011872mg	ChrVII	==	EES10642	Chr6
SiSAUR11	SETIT_011299mg	ChrVII	==	OQU81983	Chr6
SiSAUR12	SETIT_011170mg	ChrVII	==	OQU82277	Chr6
SiSAUR13	SETIT_012071mg	ChrVII	==	EES12863	Chr6
SiSAUR14	SETIT_012214mg	ChrVII	==	KXG27121	Chr6
SiSAUR18	SETIT_015405mg	ChrVI	==	EES13953	Chr7
SiSAUR21	SETIT_015757mg	ChrVI	==	KXG25521	Chr7
SiSAUR22	SETIT_014594mg	ChrVI	==	EES14109	Chr7
SiSAUR23	SETIT_014597mg	ChrVI	==	EER97127	Chr2
SiSAUR28	SETIT_004618mg	ChrV	==	EES00980	Chr3
SiSAUR31	SETIT_007390mg	ChrIV	==	KXG19530	Chr10
SiSAUR32	SETIT_008664mg	ChrIV	==	OQU76999	Chr10
SiSAUR33	SETIT_007457mg	ChrIV	==	EES06266	Chr4
SiSAUR34	SETIT_007494mg	ChrIV	==	OQU76860	Chr10
SiSAUR37	SETIT_023438mg	ChrIII	==	OQU77522	Chr9
SiSAUR39	SETIT_023684mg	ChrIII	==	KXG37892	Chr1
SiSAUR41	SETIT_025158mg	ChrIII	==	EER93715	Chr1
SiSAUR42	SETIT_031367mg	ChrII	==	OQU89560	Chr2
SiSAUR43	SETIT_031255mg	ChrII	==	EER96781	Chr2
SiSAUR44	SETIT_032625mg	ChrII	==	OQU89753	Chr2
SiSAUR64	SETIT_019300mg	ChrI	==	OQU84433	Chr4
SiSAUR65	SETIT_019196mg	ChrI	==	EES04503	Chr4
SiSAUR66	SETIT_019067mg	ChrI	==	EER90331	Chr10
SiSAUR69	SETIT_018569mg	ChrI	==	OQU85007	Chr4
SiSAUR70	SETIT_020054mg	ChrI	==	EES05446	Chr4
SiSAUR71	SETIT_018381mg	ChrI	==	EES07542	Chr4
SiSAUR72	SETIT_018749mg	ChrI	==	EES05864	Chr4

## Sheet: Setaria italica-Sl
Table S7 One-to-one orthologous relationships between Setaria italica and Solanum lycopersicum
SiSAUR Gene Name	SiSAUR Gene ID	Chr		SlSAUR Gene ID	Chr
SiSAUR71	SETIT_018381mg	ChrI	==	Solyc08g079130.1.1	Chr8
SiSAUR42	SETIT_031367mg	ChrII	==	Solyc07g042490.1.1	Chr7
SiSAUR43	SETIT_031255mg	ChrII	==	Solyc07g042470.3.1	Chr7
SiSAUR31	SETIT_007390mg	ChrIV	==	Solyc12g009280.2.1	Chr12
SiSAUR30	SETIT_003199mg	ChrV	==	Solyc03g097510.1.1	Chr3
SiSAUR21	SETIT_015757mg	ChrVI	==	Solyc03g097510.1.1	Chr3
SiSAUR14	SETIT_012214mg	ChrVII	==	Solyc07g066560.1.1	Chr7
SiSAUR11	SETIT_011299mg	ChrVII	==	Solyc09g007970.2.1	Chr9
