# Supplementary material for: Genome-wide identification and expression analysis of the SAUR gene family in foxtail millet (Setaria italica L.)
Source: BMC Plant Biol. 2023 Jan 14;23:31. doi: 10.1186/s12870-023-04055-8 (PMC9840322; doi:10.1186/s12870-023-04055-8)
Supplement: Supplementary file 8 — Additional file 8: Table S8. The relevant gene primers in this study. [file 12870_2023_4055_MOESM8_ESM.xlsx]

## Sheet: Sheet1
Table S8 The relevant gene primers in this study.
Gene	Forward strand	Reverse strand
SiActin7-RT	AACATTGTGCTCAGCGGTGG	TGGAAGGTGCTAAGGGAGGC
SiSAUR4-RT	TCGACGCCATCCTCTTCGAG	TGGGCGTAGAAGTCGATGATCT
SiSAUR18-RT	GTCCCGTCATCGGAGGAA	GGAGTGCCACCTCCTGATC
SiSAUR20-RT	TCAAGGCCGTCGAGAAGAAC	CTGCAGAGCGGGTTGTTG
SiSAUR27-RT	CGCGGAGACGAGGGTGTT	TTGGCCGTACCCAAACTGT
SiSAUR28-RT	CGCGGAGACGAGGGTGTT	TTGGCCGTACCCAAACTGT
SiSAUR34-RT	GCGCCTGCTCCGTCGGCT	CTCGGCGCGCACGGCGTA
SiSAUR48-RT	CACGAGTGATGGGAGGATCA	TCTGAGCAGGCACATAACATAC
SiSAUR50-RT	GAGGTCGTGAGGGCTTTCCT	CCTGGCTAACACCCACAGAT
SiSAUR54-RT	CCGGCGATGACGGAAGGAT	CCGCCTCGACCTCTTCTGAT
SiSAUR61-RT	GCATCGGAAGAGGTCGTGAG	TGCTGGCTAACACCCATAGATTG
SiSAUR29-ps1300	GACTCTAGAAAGCTTCTGCAGATGGCCCCCTGGACACAAA	GCCCTTGCTCACCATGGTACCTCTAGCTGCTTTCGATTTG
SiSAUR41-ps1300	GACTCTAGAAAGCTTCTGCAGATGGCAATCTTGGGATCAA	GCCCTTGCTCACCATGGTACCATTATTCTTCATCAACCCG
SiSAUR12-ps1300	GACTCTAGAAAGCTTCTGCAGATGGAGCAGTCCGGCG	GCCCTTGCTCACCATGGTACCTCTGCAGAGCGGGTTGTTG
SiSAUR24-ps1300	GACTCTAGAAAGCTTCTGCAGATGATCAGTTCCAAGAAG	GCCCTTGCTCACCATGGTACCGGAGCTGCACACGGCGAAT
SiSAUR38-ps1300	GACTCTAGAAAGCTTCTGCAGATGAACAGGTTCAGGAGCG	GCCCTTGCTCACCATGGTACCGCAGGCGTAGAGCTGTGCGA
